# Supplementary material for: FANCJ promotes PARP1 activity during DNA replication that is essential in BRCA1 deficient cells
Source: Nat Commun. 2024 Mar 23;15:2599. doi: 10.1038/s41467-024-46824-5 (PMC10960859; doi:10.1038/s41467-024-46824-5)
Supplement: Supplementary file 4 — Source Data [file 41467_2024_46824_MOESM4_ESM.xlsx]

## Sheet: 1b
								Experiment 1	Relative PAR			averaged across triplicates
								U2OS WT DMSO	1		U2OS cc DMSO	1
								U2OS FANCJ KO DMSO	0.642094		U2OS FANCJ DMSO	0.605726
								U2OS WT PARGi	9.29145		U2OS cc PARGi	6.04945
								U2OS FANCJ KO PARGi	5.46409		U2OS FANCJ PARGi	3.97951
								Experiment 2	Relative PAR
								U2OS WT DMSO	1
								U2OS FANCJ KO DMSO	0.696146
								U2OS WT PARGi	7.06243
								U2OS FANCJ KO PARGi	5.80811
								Experiment 3	Relative PAR
								U2OS WT DMSO	1
								U2OS FANCJ KO DMSO	0.478937
								U2OS WT PARGi	1.79447
								U2OS FANCJ KO PARGi	0.666331

## Sheet: 1e
Date reported as mean PAR intensity per nucleus (arb. units)
	WT DMSO EdU-	FANCJ KO DMSO EdU-	WT PARGi EdU-	FANCJ KO PARGi EdU-	WT DMSO EdU+	FANCJ KO DMSO EdU+	WT PARGi EdU+	FANCJ KO PARGi EdU+
	0.0115274	0.0127148	0.0139238	0.0144233	0.0124771	0.0142918	0.0139437	0.0146237
	0.0110275	0.0128883	0.0131042	0.0128596	0.0135837	0.0125349	0.0135698	0.0154539
	0.0121197	0.0125952	0.0138557	0.0124469	0.0121916	0.012675	0.0161985	0.0145081
	0.011736	0.0120015	0.0146126	0.012381	0.0118753	0.0134181	0.0124479	0.0152164
	0.0115349	0.0133237	0.0136917	0.0141942	0.0129568	0.0132324	0.0119867	0.0131227
	0.012959	0.0128444	0.0131387	0.0121226	0.0136266	0.0130487	0.0125041	0.0140064
	0.0120421	0.0122745	0.014703	0.0120888	0.0132396	0.0149283	0.0157837	0.0135769
	0.0115945	0.0123798	0.0129417	0.0113055	0.0115012	0.0124648	0.0219538	0.0146216
	0.0111085	0.0112483	0.0131235	0.012995	0.0122771	0.0118458	0.015188	0.0144118
	0.0119125	0.0120092	0.0123981	0.0131263	0.0117552	0.0122019	0.0161656	0.0140755
	0.0129653	0.0111549	0.0127105	0.0123724	0.0127824	0.0132745	0.0118111	0.0140125
	0.0130196	0.0115275	0.0123527	0.0117032	0.0119996	0.0140601	0.0172902	0.0150004
	0.0111972	0.0109771	0.0124821	0.0135809	0.0121896	0.0117325	0.0167067	0.0150975
	0.0156984	0.0122994	0.0119972	0.0125384	0.0118663	0.0121535	0.0169542	0.0149914
	0.0112826	0.0120791	0.0122422	0.0125777	0.0122716	0.0137473	0.014319	0.0136726
	0.0113864	0.0116756	0.0135777	0.0124385	0.011825	0.0146921	0.0172922	0.0136773
	0.0126138	0.0104563	0.0118047	0.0141369	0.0121133	0.01402	0.0141158	0.0164133
	0.0117261	0.0117282	0.0126479	0.0127534	0.0120617	0.0123151	0.013702	0.0139887
	0.0122673	0.0104185	0.0148529	0.0131564	0.011676	0.0132445	0.013252	0.0168458
	0.0130884	0.0107306	0.011903	0.0130419	0.0124863	0.0135312	0.012731	0.0132775
	0.0120311	0.011973	0.0131704	0.0112943	0.0142348	0.0134934	0.0135731	0.0143345
	0.0113069	0.0123638	0.0121035	0.0124341	0.0115021	0.0133564	0.0126872	0.0136007
	0.012524	0.0104161	0.0135282	0.0140688	0.012754	0.0129604	0.0130589	0.0153552
	0.0127177	0.0113269	0.0120186	0.0120146	0.0126075	0.0145114	0.0153709	0.0156248
	0.0132937	0.0115025	0.0135756	0.0140804	0.0134967	0.012717	0.0143719	0.0138104
	0.0105848	0.010878	0.0125176	0.0123327	0.0123173	0.014968	0.0133714	0.0165268
	0.012793	0.0120479	0.0127124	0.0113602	0.0132738	0.0144707	0.0133642	0.0129287
	0.0117573	0.0101099	0.0125089	0.012377	0.0136209	0.0126383	0.0144983	0.0138136
	0.0116217	0.0110717	0.0137231	0.0124284	0.0118179	0.0129745	0.0150013	0.0140021
	0.0120786	0.0116557	0.0137111	0.0122664	0.0118514	0.0149318	0.0156578	0.0151385
	0.0128616	0.0116931	0.0134756	0.0120011	0.0126797	0.0123853	0.0141157	0.0158884
	0.0118853	0.0107972	0.0138945	0.0135011	0.012285	0.0121017	0.0147494	0.0125826
	0.0126717	0.0114822	0.0134234	0.0129671	0.0126884	0.0133964	0.0137981	0.013343
	0.0108334	0.0115753	0.0120513	0.0109647	0.0134888	0.0135061	0.0152782	0.0137963
	0.0130173	0.0117064	0.0158951	0.0129488	0.0129017	0.0131883	0.0163966	0.0145306
	0.0134713	0.0117164	0.0123685	0.0136372	0.0131343	0.0156787	0.0156662	0.0139839
	0.0120043	0.010963	0.0120313	0.0131029	0.0128331	0.0131239	0.013782	0.0142367
	0.0125904	0.0118862	0.0136026	0.0115451	0.0128087	0.0127582	0.0152536	0.0125713
	0.012622	0.0107881	0.0125703	0.0121281	0.0157268	0.0186746	0.0131655	0.0148449
	0.0106928	0.0121441	0.0121796	0.0128593	0.0124512	0.0144508	0.0169169	0.0128849
	0.013404	0.011804	0.0135336	0.01195	0.0138137	0.0123023	0.014754	0.0171033
	0.0138449	0.0108433	0.0130565	0.0123975	0.0115295	0.0136585	0.0130216	0.0133804
	0.0115089	0.0114938	0.0134026	0.0122939	0.0126557	0.0127734	0.0139941	0.0134039
	0.0123867	0.0100445	0.0120317	0.013604	0.0118413	0.0124096	0.0138986	0.0128473
	0.0114635	0.0112508	0.0135913	0.0116513	0.0120635	0.0137379	0.0141593	0.016901
	0.0125464	0.0107361	0.0130752	0.0138368	0.0133084	0.0126522	0.0183429	0.0146118
	0.0112385	0.0109533	0.0140343	0.0116021	0.0131773	0.0138579	0.0155294	0.01816
	0.0123864	0.0100006	0.0133139	0.0123092	0.0117449	0.0130293	0.0143077	0.0142468
	0.0109138	0.0115653	0.0139973	0.0118896	0.0114459	0.0127686	0.0145008	0.0144523
	0.0128555	0.0102774	0.0140982	0.015464	0.0121254	0.0128002	0.0130345	0.0131363
	0.0114072	0.0109312	0.0129588	0.0118254	0.0110364	0.0125981	0.013594	0.012917
	0.0116951	0.010758	0.0140036	0.0125938	0.0113835	0.0150409	0.013664	0.0124622
	0.0113876	0.0139864	0.0152697	0.0130012	0.01269	0.0142921	0.0138742	0.0134854
	0.0115986	0.0108293	0.0122739	0.0120658	0.0126846	0.0117454	0.0129928	0.0128314
	0.0122648	0.0108609	0.0125542	0.0126169	0.0116835	0.0134205	0.0148794	0.0137818
	0.0113904	0.010993	0.0119659	0.0112303	0.0122408	0.0123114	0.0146431	0.0139518
	0.010905	0.0105121	0.0130244	0.0129629	0.0116169	0.0132405	0.0153672	0.0136198
	0.0121764	0.0110602	0.0146865	0.0121352	0.0145416	0.0123736	0.0146894	0.0147758
	0.0110165	0.0113168	0.013681	0.0116869	0.0124887	0.0128312	0.0146019	0.0143272
	0.0116332	0.0101628	0.0119409	0.0129302	0.0124943	0.0123856	0.0153021	0.0144881
	0.0116349	0.010975	0.0131858	0.0119393	0.0120444	0.0128024	0.0163265	0.0144094
	0.0122406	0.0111026	0.0119842	0.012336	0.0126348	0.0122749	0.0140365	0.0146541
	0.0111562	0.0104668	0.0168014	0.0117809	0.0124287	0.0118197	0.0162582	0.0127385
	0.0123516	0.0112044	0.0144705	0.0118934	0.0115462	0.0125926	0.0152744	0.0200208
	0.011715	0.0110365	0.0128803	0.01362	0.013057	0.0125367	0.0148099	0.0136464
	0.0122383	0.010824	0.0128201	0.0141867	0.0118388	0.0123696	0.014065	0.0136202
	0.0121458	0.0109073	0.0133755	0.0121532	0.0111153	0.0126915	0.0148495	0.0149839
	0.0115576	0.0101739	0.0124591	0.0116504	0.0124391	0.0125225	0.0127874	0.017564
	0.0112163	0.0109563	0.0126526	0.0122424	0.0119651	0.0127091	0.0144415	0.0152157
	0.0112082	0.0100044	0.0134316	0.0132908	0.0126144	0.0127953	0.0141989	0.0153561
	0.0112021	0.00990201	0.0120845	0.0123316	0.0119226	0.0117439	0.0144457	0.0133721
	0.0128026	0.0104683	0.0132459	0.0137316	0.0117882	0.0120915	0.0164023	0.0144699
	0.0108614	0.00973504	0.0133334	0.0131803	0.0132863	0.0119961	0.0136666	0.0126449
	0.011162	0.0103395	0.0130727	0.0114537	0.0114004	0.01243	0.013852	0.0140957
	0.011439	0.0104043	0.0134349	0.011879	0.0125279	0.0127378	0.0143111	0.0156075
	0.0129418	0.00988367	0.012242	0.0123757	0.0109022	0.0140035	0.0138221	0.0150056
	0.0121788	0.0103382	0.0136429	0.013048	0.0141635	0.0124108	0.0136255	0.0144691
	0.0124517	0.0106017	0.0137545	0.0116138	0.0114587	0.0130401	0.0143101	0.0153072
	0.0129658	0.0106131	0.0134069	0.0116887	0.0119741	0.0115608	0.0149988	0.014481
	0.0115057	0.0108229	0.0112342	0.0124991	0.0115718	0.0117302	0.0133549	0.0122294
	0.0122523	0.0101692	0.0132646	0.0132938	0.0120606	0.0135395	0.0148358	0.0145276
	0.0117534	0.00979821	0.0122488	0.0120018	0.0121748	0.0131038	0.0138068	0.0141542
	0.0118396	0.00999381	0.0141962	0.0139408	0.0139284	0.0128481	0.0134428	0.0125072
	0.0111193	0.00952241	0.0118482	0.0126478	0.0122991	0.0128333	0.0138895	0.0136399
	0.0113947	0.00978188	0.0135785	0.0116085	0.0127037	0.0119739	0.014786	0.0140911
	0.0115375	0.0131109	0.0147696	0.0123234	0.0132061	0.0128432	0.0133443	0.01253
	0.0118428	0.012995	0.0113277	0.0133838	0.0129646	0.0133105	0.0129593	0.0144046
	0.011822	0.0111983	0.0125015	0.0123396	0.0118194	0.0138346	0.0159646	0.0139424
	0.0108958	0.0131951	0.0144706	0.0122781	0.0118643	0.013154	0.0131694	0.0137447
	0.011887	0.012637	0.0142706	0.0129451	0.011774	0.0133277	0.0140983	0.0154063
	0.0123509	0.011026	0.0134961	0.0113137	0.0114816	0.0137766	0.013145	0.0128557
	0.0118022	0.0125299	0.012036	0.0114182	0.0110425	0.0118737	0.0140126	0.0123776
	0.0117753	0.0139567	0.0119427	0.0118952	0.011669	0.0126986	0.0136851	0.0139002
	0.0119036	0.0126546	0.0126747	0.0120254	0.0111867	0.0122845	0.0156746	0.0129547
	0.0121295	0.0143474	0.0128543	0.0114861	0.0113517	0.0121113	0.0138327	0.0132972
	0.0112158	0.0137215	0.0133782	0.0125495	0.0119938	0.0124081	0.014606	0.0132987
	0.0111498	0.0145436	0.0137307	0.0114691	0.0112245	0.0128288	0.013302	0.0126121
	0.0129544	0.0121784	0.0114149	0.0118325	0.0141022	0.0115137	0.0141909	0.0137856
	0.0112202	0.0135765	0.0137203	0.0128032	0.0126439	0.0123884	0.0138752	0.0144897
	0.011437	0.0145089	0.0131923	0.0139894	0.0133838	0.0128533	0.0138297	0.0126845
	0.0108755	0.0133166	0.013681	0.0119807	0.0134298	0.0135246	0.0130565	0.0145885
	0.011053	0.0120191	0.0125627	0.0116471	0.0118133	0.0115666	0.0133452	0.0147322
	0.0114838	0.0123127	0.0123056	0.0113706	0.0122253	0.0123423	0.0139728	0.012317
	0.0106132	0.012418	0.0142259	0.0110509	0.0131499	0.0124102	0.0152925	0.0141524
	0.0107383	0.013391	0.0154871	0.0129938	0.0126595	0.0117472	0.0141613	0.0131403
	0.0106853	0.013295	0.0136695	0.0118379	0.0117747	0.0114021	0.0188174	0.0148627
	0.0112658	0.0121963	0.0119362	0.0118257	0.0122342	0.0122265	0.0155593	0.0126751
	0.0116372	0.0137662	0.0119042	0.0129859	0.0122043	0.0116622	0.0134089	0.0136944
	0.0113796	0.0118813	0.0128899	0.0119135	0.0119162	0.0123513	0.0138133	0.0119611
	0.0109047	0.0147969	0.0134094	0.0114778	0.0112592	0.0115017	0.0147831	0.0128298
	0.0107336	0.0106864	0.0135852	0.0118856	0.0119066	0.0122041	0.0135662	0.0129435
	0.0118191	0.0134523	0.0130507	0.0111889	0.0114165	0.0136979	0.0141898	0.0133007
	0.0110899	0.0135977	0.013906	0.0129714	0.012732	0.0119787	0.015848	0.0118065
	0.0117947	0.0127452	0.0148451	0.0120485	0.0113638	0.0133072	0.0133965	0.0143925
	0.010823	0.0118515	0.013543	0.0114439	0.0112906	0.0124178	0.0139846	0.0149243
	0.0105732	0.0122806	0.0120284	0.0124029	0.0105139	0.0121061	0.0128457	0.0128378
	0.0107901	0.0125985	0.0144141	0.0116798	0.0178721	0.0118672	0.0154015	0.013405
	0.0115073	0.0136673	0.0133959	0.0117969	0.0118665	0.0126554	0.014113	0.0132373
	0.0119406	0.0132995	0.0138733	0.011578	0.0121102	0.0114792	0.0132959	0.0134472
	0.0107899	0.0120137	0.0127497	0.0109184	0.0115596	0.0124694	0.0141859	0.014014
	0.0108043	0.0122743	0.0135339	0.0128052	0.0129143	0.0115289	0.0152358	0.0138381
	0.0108598	0.012738	0.0136504	0.0123353	0.0119112	0.0123487	0.0127001	0.0142937
	0.0114052	0.0121866	0.0138804	0.0141636	0.0131551	0.011999	0.0134874	0.0123738
	0.0132179	0.011876	0.0123266	0.0123078	0.0121478	0.0115352	0.0134425	0.0136437
	0.0111545	0.0133967	0.011169	0.0112639	0.0108379	0.0132036	0.013664	0.0136519
	0.011724	0.0120031	0.0139656	0.0113662	0.0114306	0.0126416	0.0132499	0.012765
	0.0115733	0.0130373	0.0116933	0.0116008	0.0113502	0.0129319	0.0145383	0.0127756
	0.0116492	0.0124064	0.0143473	0.0117808	0.0126066	0.0120084	0.0138272	0.0135442
	0.0106357	0.0118417	0.014043	0.0113146	0.0127038	0.0115953	0.0143273	0.0123672
	0.0120715	0.012815	0.0129922	0.0113141	0.0114396	0.013407	0.0121364	0.01299
	0.0114141	0.0122219	0.0122077	0.0116765	0.0119128	0.0121195	0.0143251	0.0131921
	0.0113	0.011777	0.0139073	0.011437	0.012415	0.0110567	0.0130007	0.012743
	0.0123949	0.0127798	0.0134683	0.0119645	0.0118155	0.012724	0.0133366	0.0129262
	0.0118119	0.0128514	0.0138982	0.0116251	0.0114056	0.0114714	0.0133335	0.0146241
	0.0106453	0.0120674	0.0132958	0.0107764	0.0133712	0.01135	0.0130621	0.0144315
	0.0105839	0.0138264	0.0115072	0.0108123	0.0117055	0.011808	0.0137815	0.0138263
	0.0107162	0.0115409	0.0135473	0.0119472	0.0114299	0.0112025	0.0141429	0.0137427
	0.0107597	0.0124468	0.0127799	0.0113322	0.0129124	0.0136388	0.0123417	0.0121941
	0.0118887	0.0132421	0.0121826	0.0124744	0.0119773	0.0116299	0.0226377	0.0134571
	0.0111483	0.0125815	0.013356	0.0110483	0.0114519	0.012048	0.0136925	0.0141155
	0.0108054	0.0124118	0.0126025	0.0113173	0.0139071	0.0128919	0.0139664	0.0118618
	0.0120238	0.0119421	0.0140728	0.0117149	0.0121397	0.0122235	0.0132478	0.0136772
	0.0102895	0.0130994	0.0140156	0.0134691	0.0115771	0.0112931	0.0134971	0.0119646
	0.0118281	0.0124764	0.013229	0.0115201	0.0126972	0.0110203	0.0153815	0.0134246
	0.0120659	0.011252	0.0121876	0.0119568	0.0110964	0.0122226	0.0139242	0.0133434
	0.0125165	0.0134095	0.013431	0.0112415	0.0127933	0.0128108	0.0152468	0.0133143
	0.0116133	0.0117316	0.0127406	0.0115371	0.0119947	0.0117432	0.0135483	0.0130478
	0.0111431	0.0116609	0.0148024	0.0115464	0.0118704	0.0110947	0.0134551	0.0122985
	0.0100998	0.0131008	0.0130678	0.0113609	0.0129569	0.0118685	0.0120186	0.0126615
	0.0108682	0.011723	0.0127559	0.0110274	0.011537	0.012805	0.0147759	0.0126579
	0.0112507	0.0113771	0.0141236	0.0121973	0.0127921	0.0110867	0.0141797	0.0139858
	0.0110425	0.0136502	0.0124421	0.0113654	0.0122456	0.0116601	0.0135607	0.0131633
	0.010294	0.0135827	0.0126521	0.0124202	0.0139089	0.0125985	0.0141217	0.0135347
	0.0108284	0.0125321	0.012756	0.0118521	0.0130036	0.0116475	0.0125603	0.0146667
	0.00993815	0.0127056	0.0125237	0.0120181	0.0143337	0.011261	0.0141233	0.0125875
	0.00985014	0.0114198	0.012907	0.0122641	0.012644	0.0121683	0.0152338	0.0116872
	0.00990836	0.0112744	0.013004	0.0125941	0.0132767	0.0118011	0.0137834	0.0132688
	0.0111971	0.0116177	0.0128027	0.0140305	0.013614	0.0113515	0.0138832	0.0139966
	0.01167	0.0124796	0.0129096	0.0139553	0.0123106	0.0123205	0.0139334	0.0137439
	0.0145561	0.0118969	0.0133575	0.0133006	0.0124745	0.0126097	0.0124296	0.0134997
	0.0118955	0.0115274	0.0126293	0.0130808	0.0140302	0.011937	0.0145022	0.0129465
	0.0105316	0.0122923	0.0128958	0.0126316	0.0118215	0.0115499	0.0136052	0.0128924
	0.0109444	0.0130593	0.0121857	0.0117013	0.0124278	0.0119105	0.0122875	0.0133465
	0.0114465	0.0127529	0.0131214	0.0117156	0.0129224	0.0116935	0.0146805	0.0133865
	0.0102544	0.0124933	0.0132708	0.0130134	0.0131104	0.0124139	0.0132986	0.0156521
	0.0109025	0.0117941	0.0131165	0.0122503	0.0134418	0.0119382	0.0162675	0.0126622
	0.0110155	0.0117803	0.011252	0.0115851	0.0122933	0.0112933	0.0131695	0.011956
	0.0125238	0.0124427	0.0125848	0.013249	0.0124503	0.0151029	0.0126621	0.013981
	0.0110337	0.0122762	0.0136849	0.0114683	0.0123163	0.011443	0.0133202	0.0128288
	0.0116547	0.0119512	0.0110995	0.0113717	0.0124127	0.0118385	0.0142344	0.0117334
	0.011789	0.0124347	0.012193	0.0113187	0.0133333	0.0126432	0.0128171	0.0134969
	0.0114474	0.0124648	0.0117277	0.0115317	0.0123649	0.0120817	0.0131171	0.0121213
	0.0115498	0.0112341	0.0126476	0.0133842	0.0121842	0.0115635	0.0134663	0.0127706
	0.0122992	0.0126933	0.013021	0.0122104	0.0122382	0.0135599	0.0127609	0.0129563
	0.0115961	0.0120396	0.0123052	0.0115617	0.0119285	0.0126884	0.0159419	0.0155691
	0.0128426	0.012295	0.0133277	0.0135536	0.0124697	0.0122859	0.0148077	0.0124736
	0.0119268	0.0134146	0.0136211	0.012895	0.0123531	0.0132693	0.0146146	0.0116734
	0.0121521	0.0119957	0.0121646	0.0154446	0.0121023	0.0103737	0.0142432	0.0126261
	0.0113209	0.0116198	0.0127019	0.0128153	0.0131338	0.0120421	0.0127623	0.0135446
	0.0133803	0.0125753	0.0106453	0.0126199	0.0123325	0.0133598	0.0126735	0.0132524
	0.0143691	0.0122095	0.012579	0.0115432	0.0128939	0.011166	0.0136003	0.0139344
	0.0129642	0.0120694	0.0135504	0.0130785	0.0146521	0.0116615	0.0136434	0.0148127
	0.0126802	0.0128763	0.012984	0.0117843	0.0135993	0.013844	0.0138731	0.0129225
	0.0116762	0.0117959	0.0132229	0.0125186	0.0120329	0.0120432	0.0130222	0.0134346
	0.0182151	0.0119139	0.0134003	0.0112741	0.0127116	0.0104808	0.0140751	0.0133282
	0.0137143	0.0126928	0.013427	0.0130669	0.0116355	0.0135434	0.0138471	0.0122109
	0.0122775	0.0120012	0.011939	0.0113882	0.0128312	0.01178	0.0142542	0.013131
	0.011038	0.0134216	0.0134159	0.0138524	0.0127946	0.0113892	0.0136904	0.0122575
	0.0138035	0.0119033	0.0115361	0.0126883	0.0115564	0.0119111	0.0124321	0.0124878
	0.0136121	0.0124392	0.012659	0.0120779	0.0126197	0.0111139	0.0129525	0.0127348
	0.0111102	0.0123861	0.0130982	0.0128669	0.0138391	0.0121109	0.0132582	0.0134734
	0.0106084	0.0127062	0.0146546	0.0127407	0.0125687	0.0136361	0.0128012	0.0135093
	0.0115119	0.0120014	0.0136585	0.0111371	0.0138048	0.0126724	0.0136391	0.0133282
	0.0119701	0.012141	0.0127966	0.0119608	0.0121078	0.0142535	0.0126827	0.0133483
	0.01299	0.0121791	0.0133577	0.0113874	0.0124964	0.0136319	0.0141934	0.0139069
	0.0113147	0.0115486	0.011192	0.0112383	0.0131001	0.0130333	0.0136321	0.011957
	0.0121595	0.0122535	0.0120808	0.0114045	0.0113158	0.0128998	0.0168325	0.0129381
	0.0117904	0.011579	0.0127701	0.011539	0.0126224	0.0138169	0.0140093	0.0130192
	0.0122046	0.0122931	0.0130486	0.0120933	0.014418	0.0133015	0.0124149	0.0133201
	0.0115339	0.0113859	0.0127124	0.0120601	0.0118272	0.0131933	0.0125304	0.0125147
	0.0115017	0.0122352	0.0112885	0.011357	0.0136094	0.0130471	0.013283	0.0130224
	0.0104241	0.0123388	0.0111441	0.0129805	0.0120409	0.0126557	0.0127472	0.0133573
	0.0114614	0.0124507	0.0134132	0.0119397	0.0112253	0.0122648	0.011767	0.0129573
	0.0124181	0.0117955	0.012794	0.0117078	0.0126907	0.0117737	0.0138401	0.0126596
	0.0117977	0.0119108	0.0126047	0.0124881	0.012964	0.0128699	0.0129759	0.0125312
	0.00990376	0.0120714	0.0114099	0.0130803	0.0119145	0.0119198	0.0160595	0.0130413
	0.0110977	0.012522	0.0123437	0.0113186	0.0114695	0.0130468	0.0147909	0.0139875
	0.0115933	0.0105018	0.0121146	0.0110147	0.0112546	0.0126918	0.0150781	0.0131424
	0.0130977	0.0119723	0.0114839	0.012551	0.012061	0.0125081	0.0132438	0.0138728
	0.0110256	0.0113545	0.0110101	0.0117659	0.0121572	0.0121552	0.0130751	0.012598
	0.0119519	0.0113721	0.0111351	0.0131963	0.0142875	0.0120936	0.0161359	0.0128199
	0.0117929	0.01272	0.0108952	0.0122416	0.0114541	0.0121776	0.0135488	0.0120497
	0.012041	0.0118281	0.0122898	0.0127114	0.0129957	0.0123696	0.0139536	0.0138846
	0.0122975	0.0133006	0.0119343	0.0114168	0.0123588	0.0141654	0.0146213	0.0137004
	0.0131321	0.0118532	0.0137887	0.0114262	0.0128579	0.0123681	0.0128941	0.0141246
	0.0114763	0.0122688	0.01142	0.0116453	0.0125906	0.0127632	0.0142661	0.0145996
	0.0107554	0.0113491	0.0127924	0.0131721	0.01338	0.0122723	0.0132421	0.012242
	0.0130442	0.0108891	0.0149969	0.015496	0.013606	0.0128645	0.0125649	0.0130265
	0.0122097	0.0111477	0.0132634	0.0123943	0.0122686	0.0123854	0.0139636	0.0131544
	0.012301	0.0113998	0.0112263	0.0115367	0.0124305	0.0122542	0.0148222	0.0121208
	0.0105682	0.0121729	0.0148828	0.0128706	0.0117278	0.0121859	0.0124506	0.0125809
	0.0107252	0.0109224	0.0114562	0.0119991	0.0122451	0.0126122	0.0128143	0.0130046
	0.0132375	0.0121778	0.0123764	0.0127379	0.0116818	0.0134689	0.0136736	0.0129316
	0.011529	0.0108568	0.0120855	0.0112159	0.0117346	0.0134962	0.0147544	0.013249
	0.0109922	0.0105697	0.0127936	0.0114818	0.0135324	0.0127529	0.0157419	0.0149048
	0.0131766	0.0124068	0.0130539	0.0133749	0.012579	0.0114336	0.0128104	0.0127101
	0.0131852	0.0111142	0.0130049	0.012624	0.0114482	0.0133249	0.0134459	0.0129985
	0.0127698	0.0113052	0.0125218	0.0121288	0.0128738	0.0118308	0.0136769	0.0124637
	0.0109197	0.0126781	0.0130525	0.0112667	0.0115971	0.0142515	0.0139052	0.0131126
	0.0108055	0.0115368	0.013331	0.0114058	0.0117155	0.0124205	0.0133001	0.0124982
	0.0120358	0.0112831	0.0136229	0.0122743	0.0131153	0.0115392	0.01431	0.0120575
	0.0124377	0.0113776	0.0129494	0.011178	0.0122812	0.0117152	0.0125485	0.0131634
	0.0103383	0.0121699	0.0134761	0.0121649	0.0118885	0.0116478	0.012999	0.0136857
	0.010735	0.0121242	0.0117513	0.0118918	0.0113618	0.0120884	0.0208462	0.0127718
	0.0116521	0.01185	0.0113411	0.0109792	0.0120277	0.0116165	0.0166877	0.0123402
	0.0107268	0.0106187	0.011615	0.0120814	0.0120395	0.0123733	0.0166502	0.0130849
	0.0129406	0.0107795	0.0113755	0.0144483	0.0117412	0.0124901	0.0210834	0.0125626
	0.00974441	0.0114448	0.0145194	0.0134303	0.0119542	0.0115227	0.0176456	0.0120423
	0.0127836	0.0121664	0.0126791	0.0117043	0.0118668	0.0119348	0.0162729	0.013305
	0.0119624	0.0120639	0.0131377	0.0126523	0.0123802	0.0116027	0.0166611	0.013078
	0.0123787	0.0110693	0.0113642	0.021459	0.0127415	0.0123213	0.0176786	0.0126629
	0.0120242	0.0120185	0.0137672	0.0120825	0.0127347	0.0141901	0.0167429	0.0128608
	0.0126825	0.0111269	0.0117036	0.0124605	0.0126085	0.0120893	0.0128398	0.0146771
	0.0128584	0.0111374	0.0112335	0.0124503	0.0110024	0.0118333	0.0168679	0.0133872
	0.013028	0.01125	0.0126453	0.0116244	0.0129469	0.0123653	0.0161524	0.0120585
	0.011583	0.0120787	0.0121296	0.0126596	0.0124547	0.0123728	0.0159531	0.0113293
	0.0127647	0.010684	0.0126405	0.0116938	0.01144	0.0135293	0.0167911	0.0133484
	0.0109541	0.0120669	0.011274	0.011931	0.0119243	0.0123948	0.0129004	0.0134935
	0.0120115	0.010986	0.0121658	0.0129594	0.0117286	0.0119218	0.015033	0.012693
	0.0131687	0.0109747	0.0139179	0.0122915	0.0122464	0.0118123	0.0143645	0.0128034
	0.0123924	0.011144	0.0116103	0.0117293	0.0115241	0.0118851	0.0154796	0.0145949
	0.0114612	0.011268	0.0134758	0.0158337	0.0114778	0.0139929	0.0154484	0.0145851
	0.0122016	0.0119414	0.0119601	0.0122042	0.0116674	0.0120246	0.0137879	0.0224688
	0.0117249	0.0116982	0.013191	0.0117378	0.0114698	0.0121898	0.0155676	0.012794
	0.0117259	0.0109243	0.0119969	0.0122671	0.011628	0.012048	0.017394	0.0127777
	0.0119161	0.0108543	0.0126515	0.0117079	0.0107806	0.0122115	0.0157922	0.0113952
	0.0117179	0.0112731	0.0133818	0.0120365	0.0125405	0.013207	0.0187491	0.0132178
	0.0114962	0.0112561	0.0110706	0.011586	0.0123047	0.0125547	0.0144679	0.0136645
	0.0120447	0.0113742	0.0133983	0.0120926	0.0118324	0.0120935	0.0165964	0.0138544
	0.0120279	0.0102101	0.0102771	0.01238	0.0121492	0.0126064	0.0157702	0.0125708
	0.0106642	0.0106353	0.0133835	0.0129512	0.0122025	0.0142621	0.015306	0.012859
	0.0113661	0.0110358	0.0131527	0.0121236	0.0131721	0.0133624	0.0163379	0.0129804
	0.0119566	0.0108755	0.0126534	0.014386	0.011622	0.0114304	0.0181996	0.0121549
	0.0120445	0.010847	0.0127599	0.011745	0.011609	0.0119729	0.0175964	0.0133683
	0.0113915	0.0104624	0.0132319	0.0114196	0.0118758	0.0114091	0.0154929	0.0166371
	0.0112356	0.0104218	0.0122982	0.0113275	0.0124554	0.0125305	0.0135576	0.0158013
	0.0116838	0.0121038	0.0145095	0.0151861	0.0122525	0.0120639	0.0164178	0.0170507
	0.0112738	0.0114133	0.0137006	0.0119805	0.0114453	0.0114625	0.0162063	0.0131706
	0.0109957	0.0109236	0.0141059	0.0113949	0.0120625	0.0133271	0.0133997	0.0135129
	0.0113229	0.0135371	0.0124423	0.0112827	0.0123187	0.0118651	0.0144896	0.0132886
	0.0110354	0.0115016	0.0124365	0.0140207	0.0111493	0.0121134	0.0157196	0.013754
	0.0112157	0.0113821	0.0118047	0.0135369	0.0128041	0.0121158	0.0141174	0.0134241
	0.012079	0.0136521	0.0118787	0.0119535	0.0119041	0.0129718	0.0136909	0.0128102
	0.0110384	0.0161737	0.0142236	0.0134102	0.0112772	0.0123225	0.0158632	0.0142086
	0.010656	0.0114563	0.015371	0.013239	0.0110323	0.0111485	0.0153602	0.0134046
	0.0116372	0.0114324	0.0120666	0.0116948	0.0116098	0.0124948	0.0162948	0.014753
	0.0115722	0.010879	0.0151815	0.0124503	0.0125014	0.0113594	0.0179646	0.0133441
	0.0110925	0.0117065	0.0141562	0.0122041	0.0123635	0.0125953	0.0165511	0.0127857
	0.0123176	0.0115141	0.0123507	0.0133545	0.0126868	0.0119852	0.0168881	0.0128011
	0.0117369	0.0119638	0.0141554	0.0115081	0.0118241	0.012533	0.0168594	0.0130105
	0.0123106	0.0117774	0.0118339	0.0144945	0.0110483	0.0114102	0.0177367	0.0142668
	0.0122182	0.0128633	0.011914	0.0142794	0.0125041	0.0123447	0.0175371	0.0130357
	0.0119243	0.0121316	0.0113616	0.01197	0.0116208	0.0117705	0.0157412	0.0127148
	0.0118558	0.0123681	0.0139731	0.0122073	0.0118563	0.0113248	0.015832	0.0137685
	0.0120292	0.011702	0.0133271	0.0138928	0.0133564	0.0116381	0.0128507	0.014128
	0.0112757	0.0123753	0.0144982	0.0139186	0.0111433	0.0115114	0.0121086	0.0122668
	0.0116017	0.0122347	0.0127508	0.0139312	0.0117855	0.011751	0.0142726	0.0126731
	0.0108031	0.0131745	0.0134343	0.0119629	0.0111239	0.0119948	0.013008	0.0129881
	0.0107887	0.0111568	0.0108681	0.0113885	0.0125051	0.0115332	0.0139113	0.0136879
	0.0109234	0.0118945	0.0118328	0.0144225	0.0116019	0.0108344	0.0122247	0.0122683
	0.0110917	0.0111444	0.0150563	0.0139672	0.0111704	0.0115198	0.0149081	0.0130362
	0.0122145	0.0127689	0.012058	0.0129349	0.0124141	0.0115432	0.0163644	0.0139965
	0.0123743	0.0113489	0.0120395	0.0125254	0.0108709	0.0113008	0.0159627	0.013778
	0.0111712	0.0117922	0.0113543	0.0115354	0.0110994	0.0118438	0.0135757	0.0138943
	0.0104086	0.0111453	0.0132029	0.0137229	0.0113756	0.0116116	0.0134032	0.0128763
	0.0109864	0.0130343	0.0112251	0.0120838	0.0110623	0.011544	0.0169212	0.0140778
	0.0107354	0.0110905	0.0112409	0.0138621	0.0120645	0.0128104	0.0154202	0.0123612
	0.0107417	0.0111962	0.0112351	0.0122737	0.01172	0.01308	0.0168243	0.0126116
	0.0110673	0.0123549	0.0143012	0.0127618	0.0102666	0.0114188	0.0153672	0.0135016
	0.011513	0.0117643	0.0117455	0.012846	0.0123805	0.0118399	0.0151183	0.0139653
	0.0107064	0.0121629	0.013414	0.0124524	0.0119411	0.0110914	0.0185952	0.0130531
	0.0110958	0.0121451	0.0117594	0.0124543	0.0117128	0.012479	0.0154175	0.0126633
	0.0180855	0.0114413	0.0135087	0.0129518	0.0109796	0.0110136	0.0149633	0.0143516
	0.0114822	0.0119919	0.0137359	0.0133171	0.0111949	0.0109986	0.014969	0.0134403
	0.0109493	0.0120208	0.0137976	0.0113059	0.0116449	0.012433	0.0163377	0.0131982
	0.0115014	0.0118025	0.0132139	0.012102	0.0115832	0.0117734	0.0146845	0.013654
	0.0108264	0.0111446	0.0111133	0.0121567	0.0107454	0.0109924	0.0144244	0.0136135
	0.0106504	0.0114771	0.0122415	0.0121836	0.0117924	0.0135427	0.012073	0.0115969
	0.0110631	0.0117039	0.0114748	0.0117696	0.0123915	0.0117878	0.0160536	0.0131714
	0.0119927	0.011177	0.0117589	0.0126456	0.0119354	0.0123825	0.0116852	0.0125561
	0.011521	0.0126248	0.0116299	0.0135	0.0107343	0.0112658	0.0182571	0.0142753
	0.0116933	0.0109664	0.0118617	0.0131624	0.0119054	0.0121198	0.0141845	0.0126844
	0.0108764	0.0118559	0.0114149	0.0129316	0.0129366	0.0123911	0.0160738	0.0127159
	0.0111279	0.0124057	0.0129302	0.0119421	0.0112316	0.0122061	0.0147005	0.0128528
	0.0105306	0.01293	0.0111456	0.0124644	0.0141895	0.011831	0.0150097	0.0139405
	0.0109648	0.0132449	0.0110263	0.0132329	0.0114474	0.0118736	0.0146815	0.0130886
	0.0114838	0.0120951	0.0125264	0.01313	0.0124527	0.0145346	0.0132965	0.0138105
	0.0111522	0.0114357	0.0123395	0.0148284	0.0125361	0.0110971	0.0116504	0.0133159
	0.0129018	0.0112238	0.0112351	0.0128943	0.0138747	0.010838	0.0165164	0.0134826
	0.0107341	0.012856	0.0103951	0.0123526	0.0111777	0.0115446	0.0139905	0.0136146
	0.0110397	0.0118023	0.0110331	0.0132652	0.0113641	0.0116949	0.0138713	0.0130217
	0.0104102	0.0127813	0.0140886	0.011684	0.0115187	0.0115945	0.0142958	0.0136093
	0.0113227	0.0112872	0.0137047	0.0123268	0.0107037	0.0122646	0.0123881	0.0114994
	0.0106452	0.0115653	0.0112572	0.0123291	0.010703	0.0130829	0.0143514	0.0131006
	0.0113902	0.01235	0.0113605	0.0117206	0.0126542	0.0112677	0.0147471	0.0133981
	0.0121379	0.0118507	0.0102049	0.0131504	0.0114781	0.0115161	0.0130577	0.0127754
	0.0105644	0.0115183	0.0112557	0.0125402	0.0123642	0.0116073	0.0121932	0.0132525
	0.0118764	0.011198	0.0107335	0.0121462	0.0117951	0.0115065	0.0146431	0.012138
	0.0106564	0.0124599	0.0122579	0.0119581	0.0119903	0.0121793	0.0127408	0.012329
	0.0104058	0.0128564	0.0124028	0.0119377	0.0108433	0.011757	0.0142353	0.0129367
	0.0115103	0.0132347	0.0112574	0.0117368	0.0123974	0.011494	0.0116384	0.0133632
	0.010596	0.010716	0.0133795	0.0118927	0.0126092	0.0107999	0.0126885	0.0133478
	0.00997022	0.0110894	0.0127466	0.0131395	0.0117509	0.0128356	0.0151011	0.0122799
	0.0113105	0.0117186	0.0132127	0.0127848	0.0118178	0.0112239	0.0238196	0.0137654
	0.0120554	0.0107786	0.0138161	0.0130206	0.0112387	0.0115273	0.0136516	0.0133491
	0.0111545	0.011685	0.0111351	0.0120287	0.0111223	0.0116695	0.0143913	0.0128142
	0.0112523	0.0115245	0.0117238	0.0115102	0.0112458	0.0108198	0.0140039	0.0139513
	0.0110072	0.0120933	0.0132654	0.0121276	0.0108077	0.0115386	0.0127247	0.0132203
	0.0106978	0.0112912	0.0107216	0.01168	0.0125255	0.0121554	0.0146529	0.0145221
	0.0126055	0.0113168	0.0117645	0.0122233	0.011381	0.0118241	0.0142172	0.0135933
	0.0108487	0.0118773	0.0123514	0.0118172	0.011767	0.0116936	0.0163067	0.0124664
	0.0115333	0.0121804	0.0109648	0.0135537	0.0114409	0.0112793	0.0135994	0.0139147
	0.0115195	0.0116238	0.0129688	0.0126045	0.0122317	0.0125055	0.0127176	0.0123983
	0.0119146	0.0105497	0.0126049	0.012595	0.0107815	0.0117015	0.0134822	0.0125868
	0.0112761	0.0120058	0.0113655	0.0124151	0.0108952	0.0106149	0.0221087	0.0137397
	0.0113491	0.0114933	0.0108802	0.0132392	0.0142566	0.0117196	0.0147732	0.0137254
	0.0118144	0.0109313	0.0127389	0.0132336	0.011764	0.0126253	0.0144048	0.0139092
	0.0124446	0.0125734	0.0124875	0.0128147	0.011306	0.0117941	0.0141218	0.0146979
	0.011121	0.0105622	0.0113436	0.0131127	0.0114297	0.0113962	0.013994	0.0124199
	0.011492	0.0109591	0.011008	0.0131719	0.0111605	0.0118929	0.0151903	0.0134604
	0.011967	0.0106638	0.0130791	0.0117433	0.0113263	0.0123464	0.0132906	0.0129941
	0.0111224	0.0108108	0.012774	0.0118353	0.0109594	0.0118441	0.0118706	0.0133121
	0.0112312	0.0106309	0.0116929	0.0111456	0.012607	0.0144603	0.0131049	0.0129514
	0.0148193	0.0117596	0.0104796	0.0117553	0.0112092	0.0114995	0.0118244	0.0121971
	0.0122841	0.0102566	0.0195903	0.0125064	0.0112316	0.0122116	0.0122204	0.0124549
	0.0125871	0.0119587	0.0118599	0.0127482	0.0124637	0.0115151	0.0127104	0.0142674
	0.0136102	0.0116513	0.0122368	0.0123315	0.0110478	0.0125454	0.0138888	0.0123719
	0.0112157	0.0114887	0.0107295	0.0113842	0.012041	0.011793	0.0146817	0.0134825
	0.0114743	0.0128005	0.0117596	0.0112431	0.0107888	0.0120541	0.0119594	0.0123356
	0.0115761	0.013337	0.0125995	0.0124715	0.0126681	0.0125884	0.0136403	0.0131112
	0.0126742	0.0127553	0.0111568	0.0125498	0.0119185	0.0140126	0.0130675	0.0135199
	0.0127758	0.0107862	0.0117956	0.0112953	0.0113356	0.0114112	0.0138995	0.0132972
	0.0122705	0.0123214	0.0113789	0.0122388	0.0122483	0.0140417	0.0149959	0.0120702
	0.013733	0.0112612	0.0111996	0.0116408	0.0118567	0.0115855	0.0118007	0.0125568
	0.010694	0.0141018	0.0117956	0.0119155	0.0117814	0.0128326	0.0125874	0.0128927
	0.0120173	0.0121361	0.0133791	0.0115539	0.0105049	0.0113049	0.0141696	0.0142884
	0.0164869	0.0124154	0.0108671	0.012004	0.0118406	0.012599	0.0138067	0.0130697
	0.0124587	0.0110653	0.0121442	0.0120948	0.0117597	0.0137953	0.0137576	0.0127655
	0.0133396	0.0121375	0.0102424	0.0127365	0.0112939	0.0136557	0.014693	0.0140998
	0.0125001	0.0110221	0.0110281	0.0130893	0.0117122	0.0114589	0.0109241	0.0131324
	0.0115089	0.0119101	0.0126907	0.0129281	0.0125223	0.0124419	0.012908	0.0132064
	0.0126361	0.0112393	0.0112756	0.0132026	0.0116592	0.0128825	0.0129399	0.0120533
	0.0145505	0.0113284	0.0108449	0.0126064	0.0111446	0.0126525	0.0116481	0.0152445
	0.0141137	0.0112423	0.0107437	0.0137664	0.0109615	0.0127401	0.0127263	0.0119881
	0.0113028	0.0109648	0.0119345	0.01322	0.0115624	0.0146711	0.0122909	0.0125872
	0.0121531	0.0103625	0.0108838	0.0128397	0.0102185	0.0123531	0.0140785	0.0137834
	0.0120274	0.0123079	0.0107808	0.0122471	0.0117596	0.0125784	0.0123505	0.0126616
	0.0122897	0.0121152	0.0112977	0.0129916	0.0109104	0.0131326	0.0142011	0.0134491
	0.0112709	0.0120214	0.0100583	0.0123346	0.0117901	0.015076	0.0142783	0.011976
	0.0124592	0.0104602	0.0118781	0.0113732	0.012289	0.0141869	0.0128293	0.0120636
	0.0117965	0.0103959	0.0108514	0.0121526	0.0107979	0.0136709	0.0130771	0.0124991
	0.011966	0.0173192	0.0129536	0.013044	0.0117939	0.0120921	0.0140752	0.0136252
	0.0127694	0.011551	0.0108594	0.0125902	0.0117386	0.0121289	0.0140828	0.0127624
	0.012873	0.0124678	0.0108248	0.0116603	0.010658	0.0118542	0.0122056	0.0120857
	0.0140766	0.0115218	0.0111976	0.012435	0.0117279	0.0119162	0.0139587	0.0149387
	0.0117121	0.0137474	0.0106177	0.0123042	0.0114666	0.012591	0.0140297	0.0133506
	0.0115626	0.0141566	0.0102151	0.0117617	0.0109491	0.0126023	0.0128967	0.0126705
	0.0113878	0.0107848	0.0109936	0.0121702	0.012122	0.012792	0.0161124	0.0134376
	0.0122521	0.0126243	0.0135595	0.0118212	0.0101935	0.0124986	0.0122407	0.0123885
	0.0143442	0.0112192	0.0111459	0.0123213	0.010816	0.0123947	0.013939	0.0121916
	0.0130428	0.0118821	0.0113186	0.0114411	0.0115045	0.0119985	0.0121613	0.0118201
	0.0143623	0.0128229	0.0103194	0.0121132	0.0123402	0.0120152	0.0137359	0.0111232
	0.0107241	0.0121599	0.010361	0.0112674	0.012496	0.0124456	0.0117739	0.0129915
	0.012347	0.0129178	0.0102979	0.0123496	0.0120191	0.0120197	0.0126367	0.0119982
	0.0121822	0.0108548	0.0114355	0.0125835	0.0113202	0.0133714	0.0128076	0.0118283
	0.010666	0.0112752	0.0118545	0.0117348	0.0116997	0.0115051	0.0131564	0.013191
	0.0122718	0.0127845	0.0106018	0.0129206	0.0114918	0.012661	0.0128342	0.012404
	0.0118713	0.0118858	0.0113303	0.0108714	0.0113304	0.0111706	0.0155355	0.0119482
	0.0111741	0.010807	0.0118393	0.0121259	0.0107187	0.0123276	0.0121368	0.0123309
	0.0116062	0.0134747	0.0113682	0.012475	0.0105031	0.012781	0.011003	0.012843
	0.0114948	0.0105409	0.012005	0.0112769	0.0169658	0.0125205	0.014285	0.0123598
	0.0126676	0.0118866	0.0114409	0.0119577	0.0103582	0.0116802	0.0119677	0.0113864
	0.0112715	0.012465	0.0100976	0.0142818	0.0129475	0.0126205	0.0124354	0.0126364
	0.0137935	0.0105948	0.0107955	0.0123222	0.0108757	0.0132151	0.0131317	0.0117819
	0.0112096	0.0111472	0.0114871	0.0120396	0.0104483	0.010853	0.0133555	0.0125735
	0.0139469	0.0122279	0.0117461	0.0123134	0.0118507	0.0109384	0.0121788	0.0124562
	0.0108862	0.0106902	0.00979246	0.0117127	0.0118158	0.0120005	0.014103	0.0125474
	0.010742	0.0106824	0.010725	0.012031	0.0134433	0.0120392	0.0126414	0.0115664
	0.0143758	0.0107916	0.0122398	0.0117276	0.0136851	0.0120038	0.0120654	0.013242
	0.0107633	0.0122584	0.0118435	0.0116374	0.0132395	0.0121871	0.0148317	0.0115229
	0.0111002	0.0113782	0.0122906	0.011598	0.0132221	0.0145646	0.0120649	0.0121615
	0.0123682	0.0114604	0.0121901	0.0116504	0.0140391	0.0125762	0.0126884	0.0125837
	0.0109422	0.0111188	0.0104014	0.0121444	0.0141127	0.0129113	0.0129749	0.0125452
	0.0118064	0.0103608	0.0111881	0.0130459	0.0134669	0.0108165	0.0137808	0.0114924
	0.0136705	0.0123436	0.0113178	0.0119243	0.012624	0.0119641	0.0118499	0.0125331
	0.014687	0.0115229	0.0112071	0.0119325	0.0128369	0.0115037	0.0131135	0.0124473
	0.0113998	0.0111539	0.0102965	0.0136921	0.0135404	0.0109591	0.012856	0.0126349
	0.011525	0.0122265	0.0115588	0.0128382	0.0135286	0.0121714	0.0131859	0.0123223
	0.011231	0.0106377	0.01384	0.0116082	0.0141679	0.01208	0.01414	0.0119882
	0.0111708	0.0102642	0.0114723	0.0121332	0.0125927	0.0209373	0.0120412	0.0123865
	0.0135128	0.0105206	0.0112197	0.0116271	0.0121107	0.0124183	0.0119158	0.01283
	0.0128683	0.0111931	0.0118918	0.0123239	0.0118391	0.0126374	0.0116031	0.0132956
	0.0126328	0.0109018	0.0111556	0.0126102	0.010995	0.0120908	0.0194533	0.0120087
	0.0112441	0.0116878	0.0121478	0.0120596	0.0119	0.0123292	0.0175304	0.0114247
	0.0114307	0.0119718	0.0108147	0.0139703	0.0136553	0.0126973	0.0168661	0.0127349
	0.0131785	0.0114225	0.0118908	0.0127253	0.0113535	0.012144	0.0167753	0.0132476
	0.0119769	0.0117366	0.0114174	0.0114442	0.0131541	0.0121097	0.0162037	0.011687
	0.011075	0.0113057	0.0109328	0.0109566	0.012106	0.0123526	0.0153084	0.0127246
	0.0109744	0.0123754	0.0115802	0.0122468	0.0112784	0.011518	0.0197341	0.01296
	0.0125127	0.0105396	0.0104279	0.0119824	0.0131556	0.0133293	0.0158992	0.0131041
	0.0116963	0.0114758	0.0113854	0.0113906	0.0106872	0.0113263	0.012541	0.0130271
	0.0129082	0.0118512	0.0107776	0.0105833	0.0121123	0.0135408	0.0177704	0.0110569
	0.0115335	0.0105218	0.0109657	0.0117053	0.01153	0.012042	0.0191403	0.0136379
	0.010552	0.0114522	0.0112175	0.0115306	0.0124161	0.012348	0.01833	0.0122846
	0.0112374	0.0118454	0.0109347	0.0117441	0.0114755	0.0121069	0.0178573	0.0134072
	0.0113279	0.0106191	0.0105412	0.0120875	0.0114179	0.0115338	0.0197766	0.0125571
	0.0116172	0.0111534	0.0106683	0.0115707	0.0131075	0.0122704	0.0181592	0.0125728
	0.0111845	0.0115876	0.010707	0.0126561	0.0119875	0.0122685	0.0148054	0.0117272
	0.012083	0.0118943	0.0104222	0.0122467	0.0115303	0.0118352	0.0165861	0.0121803
	0.0113218	0.0113793	0.0112219	0.0118608	0.0116415	0.0116421	0.0162963	0.0128057
	0.0112683	0.0122369	0.0108275	0.0120105	0.0120337	0.0128363	0.0184466	0.0117141
	0.0122975	0.0112596	0.0104349	0.0144899	0.0119344	0.0119249	0.0152133	0.0118433
	0.0113964	0.0116437	0.0106401	0.0120207	0.0123323	0.010778	0.0182788	0.0121762
	0.0111677	0.0103601	0.0106426	0.0114879	0.0109634	0.0116728	0.020452	0.0138598
	0.0121905	0.011356	0.0118656	0.0124929	0.0121379	0.0118322	0.0126054	0.0139454
	0.0124369	0.010755	0.0100356	0.0123161	0.0116825	0.0110695	0.0171508	0.0129394
	0.0118603	0.0120237	0.011644	0.0110892	0.0115578	0.0125427	0.0160855	0.0119562
	0.0109914	0.0103965	0.0105318	0.0115858	0.0116126	0.010569	0.0169668	0.0131979
	0.012025	0.0124395	0.0114033	0.0119257	0.011772	0.0120992	0.0128609	0.0127061
	0.01085	0.0110735	0.01111	0.0111758	0.0118576	0.0121542	0.0124728	0.0125027
	0.0114168	0.0111266	0.0104379	0.0122168	0.0117469	0.0116723	0.0157579	0.012336
	0.0118923	0.0104012	0.0102268	0.0116526	0.0108876	0.0123327	0.0164315	0.0121767
	0.0119364	0.0115385	0.0104052	0.011674	0.0112189	0.0122484	0.0141854	0.0125817
	0.0108432	0.0101895	0.0103086	0.0129104	0.0133805	0.0114863	0.0159195	0.0129313
	0.0116287	0.0123686	0.0109809	0.012279	0.0116321	0.012215	0.0164489	0.0129933
	0.0119546	0.0123483	0.0104945	0.0122568	0.012794	0.0114122	0.0157089	0.0135429
	0.0114836	0.0110781	0.0105481	0.0133195	0.0122999	0.012604	0.0153656	0.0133966
	0.0117957	0.0118676	0.0103407	0.0133216	0.0106964	0.0119904	0.0137916	0.0139487
	0.0118179	0.011499	0.0104945	0.0119101	0.0111936	0.0130713	0.0146707	0.0124272
	0.0114456	0.0101942	0.010496	0.0122729	0.0107848	0.0115307	0.0157031	0.012398
	0.0113888	0.0114221	0.0105151	0.01092	0.0116362	0.0116809	0.0157613	0.0122552
	0.0115282	0.0104815	0.00995376	0.0103986	0.0126797	0.0110602	0.0172456	0.0123957
	0.0119543	0.0113552	0.00992156	0.0113896	0.0118678	0.0116747	0.0123088	0.0141284
	0.0118209	0.0106306	0.0114475	0.0104121	0.0125939	0.0113534	0.0157941	0.0124216
	0.0123969	0.0117519	0.0147333	0.0109548	0.0106141	0.0116272	0.012364	0.0113954
	0.0114534	0.0108676	0.0118071	0.0139376	0.0113543	0.0115903	0.0138093	0.0119827
	0.0112127	0.0105248	0.0120882	0.0114258	0.0119463	0.0132898	0.0149397	0.0123487
	0.0109499	0.0106872	0.0122764	0.0124342	0.0116862	0.011309	0.0128393	0.0126003
	0.0112751	0.0107144	0.0115143	0.0123466	0.0130612	0.0120599	0.0161998	0.0126179
	0.010781	0.0108552	0.0130368	0.0115187	0.0126617	0.0118044	0.0149266	0.0134361
	0.0109329	0.0106776	0.0117525	0.012008	0.0116212	0.0125342	0.015527	0.0116848
	0.0107174	0.0103201	0.0123367	0.0119546	0.011528	0.0117003	0.0155296	0.0125607
	0.011812		0.0112648	0.0116507	0.0118492	0.0129088	0.012458	0.0122584
	0.0121795		0.0119601	0.0116315	0.0117392	0.0134674	0.0152683	0.013882
	0.0103099		0.0131137	0.0116963	0.0109909	0.0113973	0.0138659	0.0128364
	0.0108768		0.0116836	0.0128206	0.0119983	0.0128226	0.0144634	0.0120902
	0.0118915		0.0112071	0.0115676	0.0134775	0.0124746	0.0148152	0.0131038
	0.011322		0.012341	0.0124172	0.012227	0.0118508	0.0161448	0.0132576
	0.0111473		0.0117068	0.0111926	0.0124317	0.0131633	0.0145594	0.01185
	0.0113243		0.0125248	0.0113017	0.0126483	0.0113479	0.0149462	0.0121537
	0.0117448		0.0108651	0.0115072	0.0121863	0.0123984	0.0143142	0.0115959
	0.0111203		0.011457	0.0113373	0.0118236	0.0114402	0.0153995	0.0122734
	0.011473		0.011618	0.0110508	0.0114927	0.013105	0.0139669	0.0129859
	0.0112785		0.0115725	0.0113502	0.0121978	0.0116875	0.0139591	0.01452
	0.0112072		0.0135965	0.0111699	0.0116485	0.0122393	0.0137294	0.0127265
	0.0115043		0.013168	0.0126877	0.0110634	0.0119542	0.0136646	0.013038
	0.0107696		0.0116749	0.0107885	0.0116523	0.0130906	0.014338	0.0122342
	0.0105007		0.012955	0.0117275	0.010818	0.0122153	0.0134305	0.0124962
	0.0112486		0.0142796	0.01173	0.0108999	0.0114777	0.0131429	0.0137859
	0.011014		0.0125349	0.0113937	0.011829	0.0115812	0.0161744	0.0125352
	0.0116011		0.0117145	0.0113681	0.0118685	0.0119507	0.0155175	0.012222
	0.0108493		0.0113324	0.0115099	0.0111588	0.0111655	0.0160372	0.0129786
	0.0116266		0.0141411	0.0121689	0.0118822	0.0117043	0.0142282	0.0128767
	0.0117317		0.0111743	0.0119324	0.0109399	0.0108543	0.015023	0.0121502
	0.0103415		0.0116917	0.0110106	0.0118837	0.0142928	0.0145116	0.013776
	0.0103988		0.0134431	0.0116289	0.0116069	0.0112681	0.0137854	0.0127045
	0.0115624		0.0118244	0.0112652	0.0142765	0.0142698	0.0119288	0.014401
	0.0120521		0.0117037	0.0113662	0.0124797	0.0118099	0.0122211	0.012395
	0.0106512		0.0107672	0.0111736	0.0116501	0.0121711	0.0182093	0.0123093
	0.0116379		0.0146767	0.0108967	0.0123089	0.010962	0.0125026	0.0122326
	0.0108311		0.012025	0.0113374	0.0121764	0.0108064	0.0155371	0.0115531
	0.010966		0.0118507	0.0115435	0.0124235	0.0129668	0.0159211	0.0116895
	0.010957		0.0118921	0.0114732	0.0112154	0.0116111	0.0115662	0.0108932
	0.011211		0.0146112	0.0115958	0.0136927	0.0117104	0.0121892	0.0112757
	0.0105353		0.0119631	0.0114434	0.0116463	0.0123183	0.0144691	0.0109568
	0.0112436		0.0127878	0.0116487	0.0113614	0.0111453	0.0123234	0.0127535
	0.0104955		0.0128436	0.0115755	0.0118418	0.011942	0.0129056	0.0127006
	0.0125476		0.0278155	0.0118158	0.0112825	0.0108223	0.016549	0.0113687
	0.0103147		0.0116525	0.0115776	0.0116619	0.0121851	0.0145479	0.0126963
	0.0115793		0.0142821	0.0119984	0.0106182	0.0112698	0.0141119	0.0127347
	0.0117995		0.0112434	0.0112423	0.0119202	0.0120708	0.0173153	0.0117583
	0.0116229		0.0124957	0.0108864	0.0124108	0.0125017	0.0145466	0.0112534
	0.0103619		0.0116509	0.0105913	0.01041	0.0126586	0.0124136	0.0131561
			0.0109841	0.0105592	0.0111838	0.010735	0.0137018	0.0112998
			0.0108517	0.0100721	0.012532	0.0112638	0.0177918	0.0111796
			0.0117507	0.0107767	0.0112631	0.0113957	0.0135615	0.0121957
			0.0114646	0.0100343	0.012993	0.0127639	0.014016	0.0115974
			0.0110075	0.0104411	0.0114782	0.0125279	0.0132736	0.0125248
			0.0133711	0.0110718	0.0111546	0.0110346	0.0162169	0.011107
			0.0119034	0.0112432	0.011297	0.0126606	0.0162029	0.0109852
			0.0131052	0.01067	0.0119265	0.0118659	0.0156092	0.0120113
			0.0120042	0.0107497	0.0114795	0.0118287	0.0138116	0.0107614
			0.011291	0.0106094	0.0112185	0.0103971	0.0142515	0.0122039
			0.013305	0.0112075	0.0119292	0.0119695	0.0119295	0.0104286
			0.0111897	0.0111669	0.0111441	0.0125539	0.0132297	0.0103593
			0.0119236	0.0107181	0.0131312	0.0122368	0.0157058	0.0104094
			0.0108589	0.0101047	0.0104347	0.0115679	0.0150412	0.0115264
			0.0116633	0.010814	0.0117031	0.011651	0.0125629	0.0122166
			0.0104494	0.0108412	0.0112918	0.011919	0.0159118	0.0114943
			0.0104012	0.010421	0.0123709	0.0126726	0.0123558	0.010221
			0.012873	0.0104175	0.0112903	0.012934	0.0138348	0.011762
			0.0123769	0.0130735	0.0121055	0.01331	0.0120239	0.0114736
			0.0117557	0.0120606	0.0113986	0.010935	0.0306881	0.0114634
			0.0117173	0.0122815	0.0107601	0.0121412	0.0114129	0.0107018
			0.0134692	0.0105235	0.0119013	0.0109388	0.0157504	0.0103049
			0.0121376	0.0112085	0.0109583	0.0121314	0.01361	0.0111337
			0.0126371	0.0108681	0.0115187	0.0113586	0.0126375	0.0105067
			0.0108422	0.0114505	0.0110021	0.0111012	0.0146904	0.0102326
			0.01213	0.00994337	0.0118062	0.0113033	0.0138186	0.0116555
			0.0118217	0.0106543	0.011708	0.0114498	0.02523	0.0107302
			0.0106648	0.0113235	0.0107632	0.0111702	0.0147291	0.0118411
			0.0113644	0.0108359	0.0105885	0.0118428	0.0152606	0.0118268
			0.0116999	0.0116962	0.0105354	0.0119941	0.0117635	0.0114314
			0.0121871	0.0121947	0.0112613	0.013276	0.0132896	0.0109201
			0.0116684	0.0104229	0.0111329	0.0126751	0.0146696	0.0103441
			0.0120417	0.0114168	0.0116435	0.0124284	0.0131881	0.0112298
			0.011554	0.0109371	0.0109204	0.0105041	0.0149413	0.0115679
			0.0113319	0.0107923	0.011056	0.0137587	0.0135518	0.0102932
			0.0118238	0.0100169	0.0104229	0.0120211	0.0132599	0.0106386
			0.0165483	0.0132149	0.0112294	0.0114488	0.0124087	0.0125348
			0.0105855	0.0103529	0.0102571	0.0115318	0.0146911	0.0109963
			0.0114864	0.00999309	0.0107858	0.0108182	0.013131	0.0104441
			0.0119478	0.0112963	0.0109196	0.0109182	0.013718	0.0100256
			0.0114408	0.0114922	0.0135986	0.0130535	0.0130126	0.0115901
			0.0116283	0.0095501	0.0113403	0.01149	0.0153336	0.0111477
			0.0107653	0.0111359	0.0128659	0.0123196	0.0127169	0.0106329
			0.0116304	0.0109727	0.0120486	0.0106275	0.0121709	0.0113948
			0.0127658	0.0102852	0.0110152	0.0113104	0.0133639	0.0112254
			0.0114653	0.0113732	0.0108943	0.0123074	0.0139765	0.0111265
			0.0112544	0.013243	0.0131659	0.011381	0.0113927	0.0108691
			0.011215	0.0101023	0.0109737	0.0106465	0.0150765	0.0103175
			0.012398	0.0104862	0.0112922	0.0109131	0.0119157	0.0103789
			0.0121902	0.0119148	0.0109431	0.0113576	0.0154491	0.011786
			0.0116867	0.0114382	0.0102628	0.0119902	0.0122042	0.0114093
			0.0152141	0.0107416	0.010355	0.0114703	0.0109235	0.0109428
			0.0112066	0.011025	0.010546	0.0105262	0.01513	0.0110436
			0.0117424	0.00944742	0.0110363	0.0122567	0.0125438	0.0120929
			0.0114938	0.0113757	0.0108344	0.0127788	0.0142009	0.0107822
			0.0111676	0.0112298	0.0115005	0.0113542	0.0125793	0.0106973
			0.0111562	0.0107473	0.0112569	0.0122674	0.0143176	0.0104913
			0.0110867	0.0120057	0.0126605	0.0126863	0.0154176	0.0114665
			0.0115845	0.00978956	0.013272	0.0126529	0.0112779	0.0107202
			0.0113296	0.0118875	0.0112281	0.0122856	0.0227952	0.0106197
			0.0112719	0.011648	0.0102767	0.0107116	0.0145742	0.0110264
			0.011542	0.0105819	0.012602	0.0110284	0.0220823	0.011751
			0.0122353	0.0105059	0.0105552	0.0103739	0.0139122	0.0110602
			0.0113837	0.0117771	0.0108513	0.0134887	0.0145141	0.011377
			0.0118264	0.0112741	0.0101459	0.0118445	0.0139862	0.0124963
			0.0115875	0.0115027	0.01087	0.0118869	0.0128912	0.01078
			0.0118969	0.0115975	0.0103278	0.0112099	0.0134311	0.0103188
			0.0131528	0.0107034	0.0112628	0.0115055	0.0126086	0.0108848
			0.0121191	0.0120666	0.0108619	0.0109824	0.0118828	0.0103536
			0.0116264	0.0116514	0.0116011	0.0123786	0.0134007	0.010119
			0.0107419	0.0112523	0.0124401	0.0121116	0.0138761	0.011067
			0.0118498	0.0117223	0.0110213	0.0105638	0.0136512	0.0100662
			0.0123538	0.0109659	0.0120177	0.0121363	0.0122821	0.0108696
			0.0112364	0.01036	0.0111547	0.0111945	0.0132783	0.0107771
			0.0110861	0.0110713	0.0123466	0.0117189	0.0124467	0.0103291
			0.0112805	0.0110357	0.0106736	0.0106846	0.0124104	0.0102782
			0.0118247	0.0106218	0.0107573	0.0114852	0.0135937	0.0102163
			0.0113622	0.0120578	0.0115543	0.0109405	0.0127377	0.0112411
			0.0117829	0.0114649	0.0128195	0.0114075	0.0148501	0.0107239
			0.0113404	0.0109493	0.0107708	0.0122472	0.0135889	0.0102635
			0.0113476	0.0116155	0.0121405	0.0122782	0.0135066	0.0108563
			0.0115977	0.0116039	0.0111742	0.0108191	0.0133976	0.0107635
			0.0114942	0.0116992	0.0111255	0.0110148	0.0120324	0.0102893
			0.0109545	0.0116935	0.0125499	0.0121125	0.0238492	0.0112183
			0.0109761	0.0109325	0.0102183	0.0109758	0.0118819	0.0107511
			0.0133945	0.0117313	0.0110826	0.0123466	0.0124184	0.0121903
			0.0115821	0.0114679	0.0127761	0.0113626	0.0123614	0.0107702
			0.0112492	0.0105767	0.0120379	0.0123687	0.0150254	0.0104115
			0.0116265	0.0111806	0.0123432	0.0105461	0.0134416	0.0118872
			0.0109397	0.0113957	0.011272	0.0117904	0.0136509	0.0112518
			0.0112274	0.0111444	0.0134363	0.0102714	0.0143253	0.0112067
			0.0107741	0.0104702	0.0116828	0.0122244	0.0140624	0.0114695
			0.0123267	0.0126576	0.011864	0.0116354	0.0137016	0.0118568
			0.0108138	0.00985629	0.0105367	0.0101417	0.0121598	0.0109376
			0.0105727	0.0118996	0.0108214	0.0105072	0.014644	0.0104245
			0.0112892	0.0108959	0.0106723	0.0115095	0.0138424	0.0117321
			0.0107093	0.0112085	0.0102588	0.0116692	0.0120905	0.01117
			0.0128539	0.0109697	0.0106207	0.0118325	0.0121265	0.0105126
			0.0107181	0.0114572	0.0106298	0.0105087	0.0143843	0.0109475
			0.0107868	0.0106826	0.0114083	0.0130757	0.0155366	0.0109357
			0.012305	0.0112985	0.010854	0.0117246	0.013148	0.0101974
			0.01354	0.0115042	0.0105242	0.0109559	0.0133121	0.0115037
			0.0116679	0.0105656	0.0112045	0.0124634	0.0119306	0.0105463
			0.0106297	0.0109964	0.012007	0.0113745	0.0147109	0.0123845
			0.0125729	0.0112934	0.0119607	0.0104333	0.0152423	0.0109837
			0.0116658	0.00981054	0.0119442	0.010749	0.0125179	0.0121979
			0.0103217	0.0111581	0.0109459	0.0118745	0.013131	0.0107917
			0.010472	0.0116043	0.0110221	0.0118328	0.0132564	0.0105332
			0.0108057	0.0112784	0.0115893	0.0111735	0.0122241	0.0106933
			0.0111309	0.0104404		0.0144328	0.0122641	0.01014
			0.0113767	0.0108739		0.0110584	0.0132404	0.0105031
			0.0104788	0.0111265		0.0125972	0.0156158	0.0106009
			0.0118646	0.0109499		0.010611	0.0128314	0.0107985
			0.0129741	0.0106532		0.013104	0.0130359	0.0104577
			0.0114077	0.0113547		0.0107134	0.0138952	0.0101043
			0.0109444	0.0109388		0.011582	0.0126518	0.0112901
			0.0111715	0.0109953		0.0117745	0.0118428	0.0112637
			0.0119779	0.0109599		0.0101611	0.0137705	0.0100781
			0.0113589	0.0110547		0.0107543	0.0144536	0.0124138
			0.0121899	0.0108105		0.011349	0.0134294	0.0112052
			0.0102549	0.0111687		0.0103358	0.0153184	0.0109327
			0.0114133	0.0115124		0.0112045	0.0110482	0.0106478
			0.0122786	0.0101567		0.0103788	0.0156895	0.0149108
			0.0107308	0.00996684		0.0111763	0.0146446	0.0120356
			0.0110683	0.011908		0.0109454	0.0135122	0.0116554
			0.0109834	0.00952751		0.0119652	0.0141857	0.0103729
			0.0107675	0.0108886		0.0108409	0.0121505	0.0109004
			0.0120826	0.00993359		0.0116578	0.013403	0.0108879
			0.0108827	0.010926		0.0114531	0.0153939	0.0107792
			0.0108589	0.010739		0.0123204	0.0131626	0.0111152
			0.0103629	0.0116121		0.0110878	0.0130901	0.0105821
			0.0122572	0.0113389		0.0112432	0.0122377	0.0110907
			0.0124186	0.00985376		0.0112859	0.0127794	0.0106371
			0.012438	0.0114957		0.0106988	0.0150182	0.0107162
			0.0109149	0.0106017		0.0123536	0.0118336	0.0116837
			0.0110004	0.0108612		0.0105657	0.014324	0.0107503
			0.011068	0.0108692		0.0117429	0.0122862	0.00999749
			0.010721	0.0108037		0.0115233	0.0148937	0.010847
			0.0112046	0.0108971		0.0119987	0.0140665	0.0108818
			0.0107745	0.0124544		0.0116472	0.0122562	0.0106106
			0.0107606	0.010472		0.0127048	0.0126505	0.0111129
			0.0127654	0.0105907		0.0108835	0.0157087	0.0108707
			0.0106783	0.0103621		0.0121684	0.0115071	0.0101389
			0.0105803	0.011026		0.0120381	0.0113602	0.0103865
			0.010697	0.0111182		0.0131855	0.0128081	0.0107695
			0.0111518	0.0106655		0.0122741	0.0120165	0.0108179
			0.0104768	0.00987895		0.0107449	0.011245	0.0108726
			0.0120376	0.0104944		0.011373	0.0117255	0.0102112
			0.010869	0.0107167		0.0104257	0.0126171	0.011448
			0.0106483	0.0106859		0.0113759	0.0156398	0.010896
			0.0106734	0.0106364		0.0111217	0.0132596	0.0104639
			0.0107254	0.0105643		0.0111931	0.0116603	0.00982527
			0.0106396	0.0106191		0.012109	0.012873	0.0108617
			0.0113764	0.0102949		0.0118063	0.0116105	0.0101627
			0.0105703	0.0107176		0.0116301	0.0134154	0.0112628
			0.010608	0.0108731		0.0109491	0.0131782	0.0109413
			0.0102949	0.0103776		0.0117247	0.0137513	0.0109645
			0.0115717	0.011041		0.0114208	0.0131696	0.0105367
			0.010569	0.00973894		0.0109052	0.0143333	0.0107183
			0.0107647	0.0104327		0.0141355	0.01263	0.0106127
			0.0106678	0.0109554		0.0114207	0.0115282	0.0193112
			0.0131749	0.011638		0.0109876	0.0150551	0.0112311
			0.0110773	0.011355		0.0123543	0.0131705	0.0113576
			0.0109532	0.0108129		0.0120448	0.0133661	0.0109481
			0.010919	0.0114039		0.0128319	0.0118896	0.0119258
			0.0126977	0.0102738		0.0112804	0.0140611	0.0110691
			0.0110136	0.0107529		0.0108577	0.0129029	0.0106183
			0.0127872	0.0111339		0.0124185	0.0127918	0.0114851
			0.0106975	0.0104032		0.0122268	0.011187	0.0105605
			0.010109	0.0101457		0.0105549	0.0138306	0.0104849
			0.010332	0.0106451		0.0121962	0.0116571	0.0109625
			0.0100806	0.0110004		0.0112847	0.0128838	0.0101851
			0.0128484	0.0112743		0.0123899	0.0133844	0.0110619
			0.00991128	0.00981224		0.0127241	0.015211	0.0102694
			0.0105713	0.0103724		0.0122138	0.0123076	0.0106791
			0.0106155	0.0106039		0.0109646	0.0128454	0.0114351
			0.0108317	0.0103326		0.0122767	0.0134006	0.010952
			0.0101156	0.0101458		0.0107621	0.0119976	0.0113637
			0.0102319	0.0103449		0.0133807	0.0131832	0.0103691
			0.0100832	0.0100547		0.0122419	0.0128742	0.0108313
			0.0105528	0.0102638		0.012033	0.0115497	0.011685
			0.0105671	0.0106555		0.0124825	0.0135561	0.0126756
			0.00990744	0.01129		0.0116662	0.0117678	0.0118939
			0.0101112	0.00994125		0.011853	0.0130126	0.0103499
			0.0098754	0.0106284		0.011751	0.0134029	0.0106465
			0.0110779	0.0113606		0.0127847	0.0129656	0.0107816
			0.010833	0.00973351		0.0124918	0.0128286	0.00994004
			0.0116145	0.0108962		0.0128494	0.0136696	0.0115614
			0.0106154	0.0118081		0.0116831	0.0115064	0.0148469
			0.0105163	0.0102319		0.0104325	0.0139556	0.0111719
			0.0107257	0.010562		0.0104735	0.0113637	0.0103763
			0.00973	0.0102439		0.0128415	0.0164439	0.00991161
			0.010688	0.0109997		0.0130454	0.0127469	0.0103432
			0.0106136	0.0119727		0.0109332	0.0136105	0.0102608
			0.0106384	0.0103156		0.0112576	0.0115223	0.0107461
			0.0112342	0.00989887		0.0125042	0.0132932	0.0112283
			0.0102626	0.0102913		0.011432	0.0116083	0.0113515
			0.0109352	0.0109533		0.0120339	0.0135762	0.0104692
			0.0105101	0.0103335		0.0124515	0.0114679	0.010949
			0.0103062	0.010526		0.0112208	0.0108708	0.010649
			0.0114523	0.0100538		0.0108885	0.0116283	0.0110091
			0.0103668	0.0117064		0.0110558	0.0131716	0.0109362
			0.0107996	0.0118493		0.0124682	0.0120819	0.0162308
			0.0104517	0.0101255		0.0115762	0.0114657	0.0119745
			0.00982354	0.00981339		0.0114464	0.0126946	0.0101326
			0.00862246	0.0109071		0.012626	0.0129147	0.0107852
			0.0100252	0.0100143		0.0125802	0.0145318	0.0131384
			0.00857596	0.0103626		0.0115482	0.0123218	0.010316
			0.00852664	0.00989776		0.0117317	0.0112991	0.0116437
			0.00855498	0.00984181		0.0129801	0.0125094	0.0117571
				0.0104901		0.00967329	0.0127121	0.0107283
				0.0101754		0.0138006	0.0128122	0.0101638
				0.0105224		0.0105341	0.0131241	0.0110435
				0.010966		0.0109727	0.0114784	0.0113482
				0.0106937		0.0123326	0.0111942	0.011206
				0.0107027		0.0123288	0.0115029	0.0103507
				0.0106111		0.0124608	0.0124164	0.0111617
				0.0158853		0.0111135	0.0126398	0.010449
				0.010743		0.0118602	0.0129207	0.0109785
				0.0105732		0.0108822	0.0123742	0.010826
				0.0102259		0.0124536	0.0120658	0.0103516
				0.0103129		0.0114807	0.0123966	0.0102731
				0.0107741		0.0109417	0.0124802	0.0119229
				0.0113781		0.0125884	0.0124523	0.0104961
				0.0102637		0.0127542	0.0117445	0.0108263
				0.0106174		0.0114557	0.0133551	0.0102497
				0.0101446		0.0123831	0.0128445	0.0105869
				0.0102557		0.0125378	0.0119321	0.0100927
				0.0101886		0.012191	0.0121	0.0103834
				0.010315		0.0127386	0.0120515	0.0101032
				0.0104838		0.0112305	0.0127141	0.0101357
				0.00987468		0.0111147	0.0118955	0.0108607
				0.00997107		0.0128692	0.0127276	0.0103928
				0.0106504		0.0126427	0.0119793	0.0108793
				0.00995401			0.0108272	0.0113043
				0.0107687			0.0112509	0.0106586
				0.0105542			0.0117328	0.0108179
				0.010969			0.0132698	0.0108125
				0.0104541			0.013056	0.0102694
				0.010161			0.012599	0.0105185
				0.0102462			0.0121243	0.0100367
				0.0101226			0.0116157	0.0102937
				0.0102698			0.0120456	0.0107503
				0.0103591			0.0121864	0.0110448
				0.0100784			0.0120335	0.00966586
				0.0102348			0.0123741	0.0108932
				0.0141894			0.012571	0.0102943
				0.0106095			0.0110791	0.0105934
				0.0103192			0.0139463	0.0106731
				0.0102056			0.0120601	0.0108175
				0.00984065			0.0122175	0.0106392
				0.0108143			0.0120172	0.0101426
				0.0101291			0.0113209
				0.0130645			0.0118347
				0.0102325			0.0125139
				0.010762			0.0116022
				0.00986423			0.0119897
				0.0104002			0.0111789
				0.00991223			0.0150019
				0.0107179			0.0120677
				0.0100313			0.0118519
				0.0104506			0.0111231
				0.0101023			0.0120929
				0.0106695			0.0119954
				0.00977019
				0.0101674
				0.00998647
				0.0106587
				0.00981478
				0.0102863
				0.00998662
				0.00916492
				0.0112801
				0.0100243
				0.0100303
				0.00995771
				0.0103826
				0.0107039
				0.01007
				0.0097205
				0.0103484
				0.00976679
				0.00965752
				0.00958168
				0.0100717
				0.00938999
				0.00964444
				0.00944034
				0.0104651
				0.00991864
				0.0101702
				0.00944286
				0.00953034
				0.0091371
				0.00916797
				0.00933792
				0.00954532

## Sheet: 1h
Date reported as mean CP-PARP1 intensity per nucleus (arb. units)
	WT DMSO	WT PARPi	FANCJ KO DMSO	FANCJ KO PARPi
	0.0172883	0.0227824	0.0223008	0.0250327
	0.0176245	0.0209163	0.0167514	0.0277215
	0.0213158	0.031479	0.0221931	0.0287702
	0.0208478	0.0191587	0.0194935	0.0342342
	0.015932	0.017303	0.0170216	0.0178994
	0.014072	0.0198799	0.0214066	0.0178499
	0.0146797	0.0373654	0.0230503	0.0146771
	0.0233814	0.0233794	0.016403	0.0194201
	0.0172531	0.0162509	0.0252723	0.0191166
	0.0130238	0.0243744	0.017959	0.0167286
	0.0146092	0.0200805	0.0168776	0.0164382
	0.0133264	0.0213457	0.0165269	0.0269226
	0.0144159	0.0158369	0.0200341	0.0178671
	0.0142259	0.0189264	0.0227567	0.0164829
	0.0168323	0.02374	0.020237	0.0337611
	0.0149082	0.0241691	0.0175524	0.0219425
	0.015717	0.0251222	0.0234677	0.0169965
	0.0134594	0.0153762	0.0212199	0.016341
	0.0141879	0.0226078	0.0157872	0.0238752
	0.0137701	0.0190301	0.017834	0.0181147
	0.015951	0.0177646	0.020746	0.0157537
	0.0145453	0.0171195	0.0163474	0.016952
	0.0147821	0.0169446	0.0210427	0.0172187
	0.0129024	0.0167177	0.0212241	0.0183558
	0.0166081	0.0207806	0.0147419	0.0282681
	0.0135794	0.0175115	0.0173103	0.0206671
	0.0138383	0.0201582	0.0189882	0.0235431
	0.0134692	0.0172165	0.0219181	0.0172139
	0.0131872	0.0168917	0.0297361	0.0467204
	0.0134921	0.0167682	0.0184074	0.0164658
	0.0151529	0.0167192	0.0146901	0.0206973
	0.0142769	0.0167487	0.0215729	0.019649
	0.013475	0.0199047	0.02314	0.0237047
	0.0144681	0.0160904	0.0177811	0.0180737
	0.0145908	0.0172032	0.0173471	0.0195684
	0.0187339	0.0129641	0.0148379	0.022061
	0.014395	0.0356756	0.0169976	0.0212776
	0.014045	0.0167999	0.018624	0.0172659
	0.0132743	0.0167222	0.0228941	0.0183392
	0.0133673	0.0147894	0.021678	0.0195132
	0.0135216	0.0141089	0.0171894	0.0155697
	0.0134221	0.0212683	0.0181912	0.0229281
	0.0203502	0.0129097	0.0162232	0.0186812
	0.0131532	0.0199727	0.0192853	0.0165659
	0.012607	0.0156537	0.0179485	0.0245587
	0.0137913	0.0197244	0.0200672	0.0233743
	0.0134386	0.0152872	0.0245665	0.0164611
	0.0283034	0.0150535	0.0167481	0.0134397
	0.0153935	0.0119845	0.0175037	0.0174863
	0.0135623	0.021591	0.0168016	0.0132545
	0.0151975	0.0182984	0.0198253	0.0180432
	0.0144368	0.0174011	0.0218158	0.0234312
	0.0129039	0.0190355	0.0191059	0.0203214
	0.0157307	0.0134359	0.0188671	0.0201138
	0.0158862	0.0186107	0.0193664	0.0157631
	0.0225935	0.0159549	0.0146072	0.0154364
	0.0129939	0.0162252	0.0198704	0.0199893
	0.0122291	0.0172031	0.02772	0.0206991
	0.0128952	0.0164512	0.0124271	0.0136429
	0.0137716	0.0168112	0.0166689	0.018601
	0.0121518	0.0185862	0.017837	0.0165939
	0.0136791	0.0136854	0.0151941	0.0241413
	0.0208181	0.0157475	0.0158903	0.0173969
	0.012569	0.0145386	0.0170891	0.0193598
	0.0160343	0.0154384	0.0176636	0.0181986
	0.0124876	0.0140969	0.0172399	0.0171864
	0.0232248	0.0153184	0.0147845	0.0162921
	0.0211769	0.0147336	0.0191848	0.0167264
	0.0127608	0.017326	0.0220357	0.0197263
	0.013191	0.0157158	0.0163778	0.0261769
	0.02077	0.0255362	0.0197373	0.0232195
	0.0148931	0.0145858	0.019275	0.0219401
	0.0147711	0.0158825	0.0202992	0.0205091
	0.0138077	0.0153879	0.0157452	0.0194744
	0.0117929	0.0163153	0.0157297	0.0146904
	0.0114869	0.0126934	0.018755	0.0167183
	0.0120881	0.0156026	0.0204214	0.0311904
	0.0137733	0.0145018	0.0219291	0.0172897
	0.0126659	0.0152983	0.0147427	0.0164755
	0.0184171	0.0134258	0.0222225	0.0414043
	0.0200134	0.0167797	0.0177706	0.0156669
	0.0208435	0.0151673	0.0168164	0.0180358
	0.0125715	0.017697	0.0141555	0.0245411
	0.0196593	0.0157844	0.0173478	0.0150383
	0.0137178	0.0176469	0.0154181	0.0192905
	0.014171	0.0147622	0.0166564	0.0167573
	0.0132788	0.0120484	0.0139911	0.0181703
	0.0135042	0.016416	0.0173172	0.0189186
	0.0126176	0.0124777	0.019459	0.0163197
	0.011711	0.0195035	0.015771	0.0151826
	0.0187889	0.0178007	0.0181308	0.0185504
	0.0140417	0.0176507	0.0143504	0.0203465
	0.0125372	0.015807	0.0227313	0.0153771
	0.0143239	0.017977	0.0183471	0.0155037
	0.0142509	0.0161918	0.0213318	0.0149116
	0.0115023	0.0193353	0.0199243	0.0220463
	0.0147522	0.011684	0.0251116	0.0165348
	0.0203463	0.0147129	0.018608	0.0152751
	0.0194228	0.0145884	0.0194071	0.0284411
	0.0158622	0.0175996	0.014731	0.0154691
	0.0136399	0.0239959	0.0184809	0.0186579
	0.013402	0.0134811	0.0128722	0.017492
	0.0162202	0.0203546	0.0135439	0.0224847
	0.0193228	0.0286892	0.0223344	0.0314338
	0.0237165	0.0139416	0.016361	0.0204714
	0.0152861	0.0158444	0.0198326	0.0182854
	0.0199305	0.0157068	0.0154344	0.0204642
	0.0195451	0.0250241	0.0167771	0.0171201
	0.0202723	0.0149766	0.0176503	0.0212341
	0.0186877	0.0144928	0.0130794	0.0196424
	0.0172062	0.017072	0.0175647	0.013899
	0.0208329	0.0155637	0.0206869	0.0157533
	0.0138443	0.0139175	0.0165283	0.0172572
	0.0151687	0.0242344	0.021959	0.0177223
	0.0136697	0.0162156	0.0170052	0.0324159
	0.0195011	0.013807	0.0137459	0.0156443
	0.0131937	0.0117946	0.0145261	0.0182314
	0.0180916	0.0142065	0.0147644	0.0164266
	0.0225322	0.0140361	0.0178604	0.0184084
	0.0208304	0.0126778	0.0155527	0.0156838
	0.0166542	0.0126203	0.0203022	0.0145196
	0.0185464	0.0152268	0.018942	0.0164923
	0.0122115	0.0128865	0.0169758	0.01905
	0.0143082	0.0158289	0.0184567	0.0174701
	0.0134556	0.0144232	0.0200284	0.0144412
	0.0150063	0.0138604	0.0183177	0.0219277
	0.0168152	0.0149987	0.0164832	0.0242862
	0.0130882	0.0140819	0.0186233	0.0170536
	0.0188591	0.0119122	0.0216058	0.0164943
	0.0145987	0.0173226	0.0180193	0.015926
	0.012881	0.018986	0.0143511	0.0188582
	0.0193617	0.0141186	0.0169745	0.0734486
	0.0163087	0.0213368	0.0152179	0.0152692
	0.0164789	0.016042	0.0148998	0.0187513
	0.0133539	0.0127577	0.0197329	0.0201249
	0.0161313	0.0212279	0.0200146	0.0142307
	0.0209877	0.0190475	0.0171396	0.015077
	0.0210649	0.0111143	0.0166131	0.0160855
	0.0132712	0.0144661	0.0148874	0.0228605
	0.0135623	0.0153373	0.0160886	0.015727
	0.0139092	0.0224429	0.0161459	0.0155634
	0.011324	0.0121691	0.0162264	0.0149031
	0.0151358	0.0153607	0.0151605	0.0136467
	0.0127219	0.013783	0.0152916	0.0172423
	0.0167672	0.0241338	0.0158024	0.0171731
	0.0168917	0.012112	0.0150292	0.0232065
	0.0167483	0.0152231	0.0169518	0.0173174
	0.0139076	0.0152793	0.0149123	0.0138765
	0.0129083	0.0153012	0.0151671	0.0162386
	0.0121494	0.0155765	0.0141769	0.0185849
	0.0129543	0.0136131	0.0192826	0.0169558
	0.014834	0.0161438	0.020079	0.0161565
	0.0150785	0.0128176	0.0194758	0.0171931
	0.0141238	0.0128502	0.015198	0.0238175
	0.0134888	0.0152695	0.0144553	0.0202407
	0.0124632	0.0129338	0.0155039	0.0138571
	0.0120871	0.0146871	0.0189941	0.0146629
	0.0282914	0.0153664	0.0151057	0.0300637
	0.0141346	0.0138305	0.0180179	0.0189655
	0.0170164	0.0139471	0.0141891	0.0131863
	0.0129956	0.0150906	0.0192511	0.012339
	0.0122897	0.0194981	0.0168538	0.0168747
	0.0115006	0.0218865	0.0217843	0.0166936
	0.0224242	0.0184768	0.0151202	0.0162788
	0.0178176	0.0136465	0.0171597	0.0176055
	0.0119864	0.0148898	0.0202909	0.0134991
	0.0216328	0.0144786	0.0167135	0.0171485
	0.0126531	0.0125736	0.0151235	0.016569
	0.0161667	0.01944	0.0221621	0.0187492
	0.0209682	0.0120875	0.0283562	0.0164172
	0.0234512	0.0132064	0.0238805	0.019379
	0.0125465	0.0296776	0.02234	0.0133065
	0.0131478	0.0139225	0.0252717	0.0177542
	0.0147494	0.0154044	0.0236769	0.0139867
	0.0147672	0.0147721	0.0247719	0.0143528
	0.0199174	0.0132656	0.0257215	0.0145866
	0.0244077	0.0199867	0.0257972	0.0141491
	0.0121944	0.0192162	0.0233765	0.012526
	0.0174899	0.0197004	0.0212206	0.0135404
	0.0174339	0.0147117	0.0230419	0.0179356
	0.0136579	0.0183212	0.0414308	0.0315645
	0.0239531	0.0115587	0.0245691	0.016383
	0.0241309	0.0154444	0.0226486	0.0129611
	0.0185752	0.0127484	0.0296255	0.024124
	0.0159212	0.0127223	0.0197308	0.0163
	0.0220466	0.012646	0.026207	0.0269704
	0.0146237	0.0121832	0.0224641	0.0133077
	0.0210085	0.0169539	0.0242804	0.0170535
	0.0160224	0.0135118	0.0197439	0.0313998
	0.0238584	0.013631	0.0292196	0.0288217
	0.0133997	0.0160349	0.0197797	0.020574
	0.0117622	0.0149782	0.0182272	0.035876
	0.0213554	0.0143147	0.0173179	0.0285678
	0.0137021	0.0192637	0.0270741	0.088267
	0.0170058	0.0122368	0.0269284	0.0780599
	0.0119687	0.0166725	0.0279473	0.0225446
	0.0206022	0.013785	0.109325	0.0250235
	0.0136983	0.014052	0.0229146	0.0187867
	0.0166777	0.0198659	0.0171585	0.0336764
	0.0171518	0.0164687	0.023697	0.028161
	0.0180666	0.0143146	0.023541	0.0181041
	0.0157966	0.0170588	0.0209176	0.0242324
	0.0129754	0.0228916	0.0238737	0.0199894
	0.0195622	0.0210619	0.0163594	0.0241765
	0.0152828	0.021374	0.0207245	0.0175203
	0.0136461	0.0179541	0.0237218	0.0278644
	0.0135135	0.0180385	0.0225381	0.0174132
	0.0132901	0.0146836	0.0259234	0.0187683
	0.0142429	0.0165202	0.0202213	0.0194467
	0.0106173	0.0190685	0.0262735	0.0332628
	0.0175268	0.018253	0.0217872	0.0235069
	0.0113718	0.0182256	0.0255881	0.0295493
	0.0140628	0.0256744	0.0223798	0.0173851
	0.0120119	0.0320957	0.0238111	0.0227263
	0.0197257	0.0168196	0.0266718	0.017347
	0.0123112	0.0145389	0.0238725	0.0201486
	0.012068	0.0149228	0.0205031	0.0201395
	0.0144471	0.0164937	0.0163026	0.0179631
	0.0103883	0.0153841	0.017934	0.0156311
	0.016015	0.0138306	0.0414232	0.0247364
	0.0142486	0.0139302	0.0224896	0.0249329
	0.0143599	0.017919	0.0188228	0.0176654
	0.011336	0.025711	0.0282709	0.0204843
	0.0130801	0.016824	0.0239168	0.0229123
	0.0136795	0.015051	0.0201777	0.0221613
	0.0125777	0.0189914	0.0282049	0.0224693
	0.0138276	0.0208336	0.0319967	0.023841
	0.0170476	0.0217709	0.0185783	0.0401657
	0.0128657	0.0167506	0.0194833	0.0192268
	0.0128001	0.0152304	0.0217204	0.025163
	0.0143616	0.0190312	0.0217323	0.0250947
	0.0118687	0.014441	0.0243784	0.0205211
	0.010986	0.0203603	0.024054	0.0264408
	0.0137938	0.0201776	0.0172265	0.055893
	0.0131056	0.0205392	0.0233511	0.0224386
	0.0134946	0.0266308	0.0209167	0.0187152
	0.014657	0.0156091	0.0246121	0.0333654
	0.0133741	0.0191634	0.0335642	0.0247423
	0.0194544	0.0177037	0.0205403	0.0211778
	0.0207696	0.0166727	0.0189776	0.0794627
	0.0137802	0.0210034	0.0179468	0.0185186
	0.0156591	0.0146604	0.0188866	0.0525493
	0.0184358	0.0151928	0.0202057	0.0602817
	0.0153055	0.0123629	0.0222464	0.0316036
	0.0167026	0.0178632	0.0208432	0.0153189
	0.0137863	0.0125792	0.0188929	0.0205578
	0.0140801	0.0153156	0.0215558	0.0199577
	0.0184755	0.0164904	0.0222174	0.0221054
	0.0128598	0.0197607	0.0139066	0.0184574
	0.0136186	0.0163054	0.0219784	0.015654
	0.0112343	0.0132239	0.0248687	0.0184369
	0.0124879	0.0154295	0.0187874	0.0204325
	0.0165714	0.0214594	0.0223995	0.0243354
	0.0136459	0.0165152	0.0285528	0.018989
	0.0139474	0.0150888	0.018503	0.0237634
	0.0136245	0.0123342	0.0237759	0.0199027
	0.0135406	0.0174057	0.021929	0.0176564
	0.0130193	0.0165429	0.0234135	0.0216821
	0.0135898	0.0165057	0.0188332	0.0213518
	0.0163298	0.0129062	0.0209352	0.0177572
	0.0150514	0.018	0.0211355	0.020783
	0.0120086	0.0153408	0.0176196	0.0183025
	0.0123716	0.0173895	0.0164308	0.0165099
	0.0116089	0.0141446	0.0155172	0.0238197
	0.0159723	0.016616	0.0137969	0.0208681
	0.0132556	0.0118498	0.0199968	0.0191801
	0.0124616	0.0157516	0.0186976	0.0205131
	0.0116642	0.0128434	0.0180085	0.0358641
	0.0137317	0.0181432	0.01607	0.0203765
	0.0155279	0.0126952	0.0199946	0.0152478
	0.0116385	0.0116789	0.0202708	0.0198528
	0.0148196	0.0158012	0.017647	0.0194372
	0.0106997	0.0172662	0.0162764	0.0155948
	0.0135421	0.0147343	0.0166885	0.0164401
	0.0144872	0.013384	0.0163855	0.0218634
	0.0152178	0.0157098	0.0226077	0.0174334
	0.0142313	0.0179622	0.0233197	0.018888
	0.0127724	0.0136512	0.0177097	0.014781
	0.011173	0.0228589	0.0200212	0.0167829
	0.0124407	0.0180309	0.0208366	0.0210001
	0.023073	0.0172571	0.05181	0.0187342
	0.0150827	0.0217271	0.020302	0.0183515
	0.0209588	0.0135747	0.0165599	0.0242709
	0.016767	0.0118094	0.0223711	0.0245355
	0.0163034	0.0133933	0.0226555	0.0351853
	0.0142822	0.0142919	0.0209369	0.0275827
	0.0147079	0.01785	0.0174379	0.0211872
	0.0162503	0.0135697	0.0287557	0.0269602
	0.0119224	0.0174497	0.0221558	0.0269711
	0.0215576	0.0255501	0.015135	0.0208058
	0.0150511	0.0175676	0.0185804	0.0227856
	0.0148394	0.0164251	0.0165505	0.0325734
	0.0162923	0.0169488	0.0168424	0.0182862
	0.0148131	0.0202983	0.0180067	0.0203578
	0.0146833	0.0133276	0.019446	0.0168053
	0.0165649	0.0231427	0.0290856	0.0162988
	0.014838	0.0114847	0.0206524	0.0199455
	0.0152186	0.0183766	0.0246961	0.0220359
	0.0169003	0.0143686	0.0188372	0.0187074
	0.0168128	0.0153814	0.0198571	0.0167844
	0.0138407	0.0226877	0.0183379	0.0149922
	0.0175859	0.0208207	0.0181883	0.0184771
	0.0147905	0.0169772	0.0259539	0.0177577
	0.0144201	0.0188293	0.027267	0.015031
	0.0160176	0.022606	0.0226305	0.0158642
	0.0151414	0.0149977	0.0139138	0.0192262
	0.0155417	0.0309688	0.0224357	0.0168063
	0.014243	0.0173316	0.0207517	0.0197026
	0.015328	0.011648	0.0168247	0.0179585
	0.015932	0.0166503	0.0176995	0.0308273
	0.0167634	0.0170135	0.0275794	0.016992
	0.0131208	0.0111472	0.020386	0.0196431
	0.015444	0.0121509	0.0346184	0.0162596
	0.0136848	0.0146975	0.0152858	0.0153008
	0.0154029	0.0201041	0.0376467	0.0181692
	0.0142635	0.0154768	0.0158298	0.0189851
	0.0143499	0.0182011	0.01956	0.0155543
	0.0129089	0.0151648	0.0212367	0.0191416
	0.0133674	0.0152899	0.0159124	0.0182947
	0.0168581	0.0180135	0.0599451	0.0217208
	0.0139531	0.0116038	0.0194389	0.0262727
	0.0141513	0.0194929	0.0205146	0.0159492
	0.0155388	0.0162783	0.016056	0.0224437
	0.0135404	0.0160846	0.0236869	0.0210636
	0.0144974	0.0159794	0.0199211	0.0304915
	0.0134951	0.0159473	0.0203157	0.0243477
	0.0138307	0.013105	0.0249824	0.0213494
	0.0137857	0.0166738	0.0389445	0.0193896
	0.0141465	0.0149725	0.0258828	0.025584
	0.0160885	0.0155939	0.019148	0.0153543
	0.0140819	0.0147628	0.0180607	0.0160933
	0.0141936	0.0188505	0.04603	0.0150765
	0.0131402	0.0141793	0.0292935	0.0156249
	0.0147297	0.0184931	0.0214198	0.024534
	0.0159326	0.0118326	0.0310121	0.0256356
	0.0151684	0.0139416	0.0316891	0.0236055
	0.0141765	0.0160179	0.0167318	0.0176428
	0.0154403	0.0151717	0.0173714	0.0135353
	0.0164637	0.0140758	0.018775	0.0224125
	0.0142883	0.0164888	0.0220134	0.02357
	0.0150455	0.012441	0.0217401	0.016847
	0.0166053	0.0159543	0.0142896	0.0146306
	0.0142094	0.0134163	0.031014	0.0148524
	0.0146424	0.0165832	0.0170295	0.0192884
	0.0145696	0.0139875	0.0276326	0.0152588
	0.0147761	0.0171314	0.0265314	0.0153414
	0.0150301	0.0180715	0.0196557	0.019596
	0.0127585	0.0156394	0.0165684	0.0210714
	0.0144713	0.015961	0.0228995	0.0197874
	0.0138329	0.0132666	0.0230249	0.0195823
	0.0150576	0.0225303	0.0279915	0.022765
	0.0134439	0.0156926	0.0233285	0.0149142
	0.0169268	0.0126582	0.0156646	0.0183948
	0.0146034	0.0139339	0.021167	0.0183165
	0.0141911	0.0168579	0.020669	0.0309011
	0.0143308	0.0150431	0.0162672	0.0262044
	0.0162362	0.0146473	0.0241297	0.0125614
	0.0141205	0.0149895	0.0189421	0.020234
	0.0133176	0.0149815	0.0204939	0.0205054
	0.0135492	0.0187576	0.0182776	0.0171976
	0.0138848	0.0173264	0.0306375	0.0215847
	0.0140264	0.0163409	0.0165834	0.0148105
	0.016029	0.0160981	0.0195525	0.0877579
	0.0152	0.0150704	0.0206332	0.0188965
	0.0130792	0.0156798	0.0186519	0.0184337
	0.0144361	0.0159573	0.0212312	0.0163495
	0.0148481	0.0184586	0.0608132	0.0272408
	0.0142767	0.0169794	0.0163361	0.014426
	0.0163799	0.0165187	0.0189981	0.014303
	0.016514	0.0157156	0.0170572	0.0178251
	0.0165281	0.0182017	0.0185932	0.0218092
	0.0162903	0.0148487	0.0278558	0.0190507
	0.015579	0.0143952	0.0153001	0.0329997
	0.0133634	0.0162041	0.0220707	0.0163428
	0.0162881	0.0163798	0.0198246	0.0191101
	0.0125379	0.0186368	0.0216244	0.0189502
	0.0136629	0.0169062	0.014987	0.0260774
	0.0128171	0.01632	0.0204545	0.0155267
	0.0127548	0.0142193	0.0228698	0.0158341
	0.0132498	0.017229	0.0160233	0.0198707
	0.0159129	0.0159251	0.0153756	0.0219366
	0.0129506	0.0146456	0.0148631	0.0190398
	0.0138975	0.0150355	0.0228119	0.0145028
	0.0146871	0.015248	0.0220992	0.0120612
	0.0122456	0.0184084	0.0326596	0.0181689
	0.0125959	0.0159102	0.0173831	0.0143526
	0.0132838	0.0149435	0.0139764	0.0181383
	0.0138769	0.0181998	0.0145623	0.0148194
	0.0130781	0.0186908	0.0149808	0.017923
	0.0130356	0.016393	0.0144852	0.0156684
	0.0142094	0.015287	0.0141534	0.0132225
	0.0136499	0.0157269	0.0130182	0.0142276
	0.0130428	0.0182443	0.0145522	0.0153138
	0.0132248	0.0157511	0.0141957	0.0165935
	0.0142949	0.0159736	0.0147846	0.0192443
	0.0125211	0.0151197	0.0146648	0.0206709
	0.0134767	0.0158405	0.0142149	0.0208784
	0.012748	0.015788	0.0134261	0.015273
	0.0161342	0.0228597	0.0133078	0.0141583
	0.0133426	0.0165165	0.0139191	0.0164086
	0.0136769	0.0156514	0.0138847	0.0250879
	0.0145341	0.016369	0.0142909	0.0214886
	0.0130839	0.0192235	0.0141984	0.0239993
	0.0133542	0.0162521	0.0150619	0.0234081
	0.0132693	0.0180294	0.015537	0.0176618
	0.0137246	0.0156882	0.0156598	0.0134817
	0.0125162	0.0148009	0.0141913	0.0165945
	0.0145952	0.0137869	0.0144442	0.0170477
	0.0140617	0.0161563	0.0127242	0.0222438
	0.0146416	0.0175438	0.0135244	0.0125895
	0.0136194	0.017028	0.0152165	0.0166889
	0.0145637	0.0167289	0.0140726	0.016325
	0.015164	0.0161504	0.0132034	0.0135229
	0.0145062	0.0179096	0.0130976	0.0218951
	0.0141741	0.0140702	0.0147253	0.012527
	0.0152778	0.016277	0.0154786	0.0160431
	0.014411	0.0202388	0.0131316	0.0166936
	0.0180363	0.0168209	0.0133257	0.0160486
	0.0118861	0.0183649	0.0155485	0.0247936
	0.0143226	0.0184456	0.0149807	0.0152352
	0.0125509	0.0157035	0.0142515	0.0160675
	0.0156588	0.0147387	0.0147931	0.0231392
	0.0135131	0.0149099	0.0140248	0.0235031
	0.0146049	0.0165493	0.0128509	0.0185079
	0.0153375	0.0142046	0.0144992	0.0191158
	0.0144698	0.0153607	0.0139933	0.025152
	0.0155099	0.0171683	0.0127989	0.0159018
	0.0134192	0.0158486	0.0158982	0.0148588
	0.0144727	0.0154945	0.0132729	0.03264
	0.0139942	0.0163557	0.0139207	0.013234
	0.0150898	0.0179012	0.0157362	0.0143723
	0.0135254	0.0145137	0.013685	0.0141011
	0.0135818	0.0163601	0.0147349	0.013672
	0.0149487	0.0145714	0.0159713	0.0137421
	0.0149043	0.0155746	0.0140688	0.0131201
	0.0135604	0.015696	0.0134432	0.012962
	0.014586	0.0134925	0.0144869	0.0129997
	0.0143669	0.0206069	0.0128209	0.0128216
	0.0139766	0.0141319	0.0136362	0.0130775
	0.0139737	0.0158686	0.0130675	0.0145509
	0.0153505	0.0136778	0.0134621	0.0127682
	0.0146824	0.0151211	0.0146258	0.0119078
	0.0143596	0.0134233	0.0142525	0.0128956
	0.0130113	0.014724	0.014159	0.0121131
	0.0146407	0.0158987	0.0122154	0.0118334
	0.0144075	0.0160785	0.0134471	0.01272
	0.0151853	0.0147278	0.0151394	0.0121864
	0.0134627	0.0148831	0.0137938	0.0121543
	0.0132507	0.0151236	0.02565	0.0137953
	0.0193544	0.0164459	0.0147554	0.0138893
	0.0137976	0.0143037	0.0135958	0.012771
	0.0137369	0.0172977	0.0156771	0.0126631
	0.0128748	0.0143903	0.0142647	0.0122562
	0.0131056	0.0174321	0.0130962	0.0128674
	0.0136131	0.0179504	0.0140412	0.0146703
	0.0128574	0.0142859	0.0129928	0.0134212
	0.0156523	0.0144044	0.0145054	0.0122009
	0.0151003	0.0153692	0.0132163	0.0121164
	0.0151133	0.0154088	0.0133829	0.014986
	0.0139431	0.0161349	0.015955	0.0146629
	0.0130974	0.0158223	0.0143298	0.0130909
	0.0157198	0.0166675	0.0151448	0.0254217
	0.0133276	0.0144364	0.013084	0.0133935
	0.014135	0.0185916	0.0139957	0.0129204
	0.015645	0.0146494	0.0131018	0.0133324
	0.0153486	0.0196948	0.013949	0.0133715
	0.0123098	0.0158337	0.012464	0.0124376
	0.0123087	0.0155219	0.0131849	0.0129194
	0.0148272	0.0151228	0.0141731	0.0137574
	0.013743	0.0140491	0.0134269	0.0116524
	0.0126975	0.015135	0.0150102	0.0130919
	0.0157203	0.0154504	0.0135389	0.013196
	0.0126099	0.0147498	0.0134701	0.0131592
	0.0137146	0.0186075	0.0135456	0.0128205
	0.0138158	0.0157047	0.0138822	0.0131368
	0.0141452	0.0149566	0.0155096	0.0143702
	0.0150594	0.0153293	0.0282559	0.0127559
	0.0151123	0.0145843	0.0151733	0.0188895
	0.0141425	0.0174328	0.0138741	0.0130913
	0.0140696	0.015312	0.0142847	0.0137417
	0.0155409	0.0167368	0.0130485	0.0153614
	0.0130042	0.0146708	0.0163626	0.0128881
	0.0155365	0.0136915	0.0141577	0.0212586
	0.0142478	0.0145342	0.0121269	0.0115894
	0.0147078	0.0149898	0.0158581	0.0127378
	0.0121058	0.0157592	0.0154672	0.0129709
	0.0130815	0.0155271	0.0147015	0.0123803
	0.0125047	0.0143339	0.0151978	0.0121251
	0.0116213	0.0133201	0.0149763	0.0120353
	0.0124188	0.0145113	0.0138193	0.0132228
	0.0128206	0.0158229	0.0126142	0.0123469
	0.0128943	0.0139834	0.0144448	0.0130024
	0.0143218	0.0145238	0.0129577	0.0122334
	0.0139226	0.0149923	0.0125156	0.0125623
	0.0146046	0.0157012	0.0151551	0.0127674
	0.0147209	0.0144536	0.0131269	0.0130441
	0.0147985	0.0143394	0.0148833	0.0138794
	0.013455	0.0135234	0.0133114	0.0128239
	0.0136388	0.0151343	0.0141795	0.0665992
	0.0153843	0.0158388	0.0146979	0.0129899
	0.0123594	0.0155201	0.0141051	0.0126537
	0.0158463	0.015043	0.0126146	0.0130317
	0.0159105	0.015212	0.0140009	0.0119356
	0.0147089	0.0167432	0.0140142	0.0115044
	0.0145029	0.014928	0.013472	0.0122566
	0.0188454	0.0167003	0.0144137	0.0113539
	0.0211062	0.014202	0.0132846	0.0120967
	0.0145242	0.0144405	0.0140503	0.0123133
	0.0146746	0.0145016	0.0133477	0.0114244
	0.0133071	0.015319	0.0137805	0.0121456
	0.0147899	0.0137006	0.0143123	0.0122745
	0.0143012	0.0137605	0.0144213	0.0137551
	0.0131496	0.0169461	0.0134367	0.0126564
	0.0125109	0.014565	0.0145477	0.0129359
	0.0134501	0.0163939	0.0135468	0.0154214
	0.0114484	0.0149927	0.0139477	0.0214668
	0.0153515	0.0173515	0.0145219	0.0148564
	0.0154358	0.0170357	0.0141139	0.0139467
	0.0135143	0.0142722	0.0140144	0.0182512
	0.0140272	0.0145211	0.0127543	0.0168447
	0.012887	0.0144379	0.0142849	0.014178
	0.0146887	0.0148307	0.0131003	0.0153658
	0.0232199	0.0159413	0.016117	0.0147468
	0.0138043	0.0147038	0.0139441	0.0143417
	0.0150118	0.0145317	0.0143249	0.0126535
	0.0187443	0.0148242	0.0140091	0.0140907
	0.0127276	0.0152828	0.0143079	0.0146276
	0.0218619	0.0168673	0.0136705	0.0211546
	0.0136955	0.0159008	0.0154854	0.014019
	0.0118188	0.0168844	0.0139355	0.0148892
	0.016326	0.0151711	0.014333	0.0145352
	0.0140609	0.0186249	0.0131141	0.0188107
	0.0170961	0.0160791	0.0132201	0.0140398
	0.0132996	0.01623	0.0133745	0.0150059
	0.0136714	0.0133651	0.0135451	0.0150061
	0.0220108	0.018049	0.0134479	0.0201663
	0.0132125	0.0172851	0.0126653	0.0147022
	0.01305	0.0146828	0.0136697	0.0185553
	0.0136451	0.0142174	0.0120112	0.0148921
	0.0145164	0.0157823	0.014181	0.0150398
	0.0141679	0.0165792	0.0128935	0.0148027
	0.016878	0.014162	0.013226	0.0128199
	0.0140165	0.0126892	0.0144001	0.0139333
	0.0144403	0.0142829	0.0119051	0.0153945
	0.0226634	0.0144792	0.013611	0.0166203
	0.0451517	0.0167367	0.0122103	0.0138106
	0.0120724	0.0146079	0.0127563	0.0153074
	0.0118727	0.017866	0.0130214	0.0138032
	0.0239454	0.01679	0.0151252	0.0126983
	0.0129435	0.0168531	0.0146828	0.0143417
	0.0166039	0.0158775	0.0127862	0.0137684
	0.0140365	0.0172068	0.0122919	0.0165651
	0.011903	0.0132336	0.0136127	0.013339
	0.0120784	0.0141319	0.0136807	0.0172928
	0.0178844	0.0149998	0.0132508	0.0133937
	0.0133257	0.0150709	0.013677	0.0124396
	0.0144032	0.0161871	0.0131418	0.0112247
	0.0129331	0.0180644	0.0151238	0.0201972
	0.0113187	0.0149137	0.0145185	0.0146024
	0.0191102	0.0178018	0.0130245	0.0154495
	0.0120038	0.0155504	0.0123289	0.0144059
	0.015614	0.0149257	0.0159267	0.0124964
	0.012091	0.0143039	0.0150375	0.0144487
	0.015016	0.015445	0.0123049	0.0139793
	0.0129902	0.0171175	0.0150476	0.0133831
	0.016157	0.0138849	0.0132779	0.0139779
	0.0120767	0.0156737	0.0138925	0.0139002
	0.0153158	0.0142912	0.0125856	0.0169835
	0.0131494	0.0147505	0.0135025	0.0123606
	0.014691	0.0144638	0.0124589	0.0113318
	0.0181173	0.0138215	0.0133382	0.0156439
	0.0134246	0.0143964	0.0128541	0.0142
	0.0154334	0.017238	0.0125136	0.0167196
	0.0153029	0.0157632	0.0128156	0.0152892
	0.0119521	0.0129404	0.0132556	0.0141667
	0.016329	0.0165071	0.0144055	0.0130687
	0.0109769	0.0165368	0.0130341	0.0134369
	0.0274962	0.0146756	0.0128758	0.0147117
	0.015159	0.0161958	0.0124134	0.0142403
	0.0215343	0.0171718	0.0123293	0.0161351
	0.0119864	0.016442	0.0133606	0.0185529
	0.0131545	0.0150436	0.0126436	0.0139613
	0.0116314	0.0139408	0.0137386	0.0135067
	0.0129718	0.0131193	0.0139061	0.0212208
	0.0117507	0.0153775	0.0132612	0.0135696
	0.0136957	0.0184817	0.0139425	0.0181345
	0.0129197	0.0151714	0.0141317	0.0162153
	0.0126765	0.0177703	0.0140438	0.0114274
	0.0123262	0.0145008	0.0150243	0.0125275
	0.014738	0.0140892	0.0127364	0.0136814
	0.0135124	0.0150928	0.0149932	0.013607
	0.0173003	0.0165703	0.0139542	0.0139961
	0.0117209	0.0140074	0.0156473	0.0180014
	0.0129376	0.0139998	0.0112616	0.0185658
	0.011769	0.0161437	0.0118657	0.0158606
	0.0119832	0.014965	0.0138448	0.0147248
	0.014217	0.0148698	0.0143538	0.0116895
	0.012946	0.0143924	0.0117199	0.0130975
	0.0121266	0.0147334	0.0152328	0.0133904
	0.0121561	0.0153308	0.0128021	0.0123488
	0.012115	0.0137181	0.0159359	0.0152348
	0.0132609	0.0169773	0.011958	0.011435
	0.0122454	0.0167232	0.0122654	0.0112487
	0.0115389	0.0168388	0.0132978	0.0127926
	0.0131598	0.0143889	0.0316729	0.0129341
	0.0121836	0.0136966	0.0133706	0.0125595
		0.0164614	0.0129819	0.0136876
		0.0146281	0.0128359	0.0137861
		0.0146631	0.0125673	0.0199611
		0.0161456	0.0133221	0.0126196
		0.0161809	0.0165128	0.0139799
		0.0178151	0.0148113	0.0113764
		0.0164812	0.0129362	0.0175177
		0.0164465	0.014772	0.0131778
		0.0141987	0.0158083	0.0147865
		0.0144062	0.0130177	0.0151181
		0.0167016	0.0141463	0.0126132
		0.0146047	0.0136217	0.0144852
		0.0172944	0.013701	0.0170784
		0.0169147	0.0133005	0.0135184
		0.0167804	0.0208462	0.0186393
		0.0146974	0.0135924	0.0104903
		0.0156985	0.0148597	0.0182729
		0.0162702	0.0124591	0.0114389
		0.0161161	0.0135226	0.011533
		0.0137688	0.0140695	0.0133964
		0.0135254	0.0175357	0.0156331
		0.0148676	0.0116542	0.0138864
		0.0154885	0.0211049	0.0113392
		0.0173896	0.0153471	0.0152844
		0.0147574	0.0138424	0.0148883
		0.0151719	0.0153433	0.010337
		0.016632	0.0137481	0.0117735
		0.0174155	0.0160776	0.0113165
		0.0176054	0.0137649	0.0161198
		0.0157178	0.0122304	0.0166547
		0.0178638	0.0147371	0.0117047
		0.0150966	0.0134993	0.015585
		0.0176533	0.0129574	0.0128291
		0.0145196	0.0132618	0.0152826
		0.0196626	0.0114623	0.0129906
		0.0159195	0.0142844	0.0137637
		0.0207674	0.0150812	0.0103417
		0.0219184	0.0121536	0.0139583
		0.014216	0.0161881	0.0142901
		0.0181362	0.0134228	0.0186888
		0.0212217	0.0128029	0.0153824
		0.0185166	0.0142202	0.0205975
		0.0252592	0.0129484	0.010471
		0.0183954	0.0144561	0.0125551
		0.024497	0.012463
		0.0164674	0.0130024
		0.0180317	0.0154563
		0.0184404	0.0132141
		0.0174386	0.0126422
		0.0200143	0.0123724
		0.0229796	0.015214
		0.0166717	0.0128505
		0.0181337	0.0143476
		0.0162381	0.014777
		0.0227362	0.0155013
		0.015007	0.0139512
		0.0234294	0.0128192
		0.019266	0.0131398
		0.0187804	0.0131765
		0.0181075	0.0124204
		0.0151601	0.0122076
		0.0238748	0.0167749
		0.0149381	0.013046
		0.0141287	0.012596
		0.0200271	0.0133402
		0.0154012	0.0131124
		0.0224089	0.0133076
		0.0178139	0.0137792
		0.015181	0.0134055
		0.0225072	0.0120559
		0.0144043	0.0128916
		0.0168103	0.0136054
		0.0169798	0.0125157
		0.0220827	0.0149677
		0.0147045	0.0134593
		0.0164592	0.012116
		0.0189454	0.0135111
		0.0132103	0.0127201
		0.0201075	0.0137844
		0.0171743	0.0132587
		0.0297635	0.0126097
		0.0149315	0.0159137
		0.0186001	0.0124065
		0.0137219	0.011746
		0.0203635	0.0142114
		0.0266979	0.01104
		0.0149265	0.0141825
		0.0144649	0.0126844
		0.0183816	0.01296
		0.0168737	0.0132397
		0.0325153	0.0137766
		0.0140207	0.0130938
		0.0196724	0.0116869
		0.021702	0.0130263
		0.0193755	0.0153046
		0.0180232	0.0133579
		0.0176395	0.0125028
		0.0194879	0.016833
		0.0135613	0.0112736
		0.0178226	0.0127077
		0.0165249	0.0118065
		0.0201268	0.0130015
		0.015299	0.0149276
		0.0198862	0.0134675
		0.0159638	0.0147356
		0.0269705	0.0137009
		0.0197978	0.0118805
		0.0168826	0.0138211
		0.0242058	0.0191911
		0.0188112	0.0138739
		0.0239459	0.0125774
		0.0178386	0.0137714
		0.0270959
		0.018514
		0.0207923
		0.0256248
		0.0198177
		0.0192655
		0.0215047
		0.0151673
		0.014518
		0.024328
		0.0196488
		0.0256757
		0.0254524
		0.015394
		0.0148843
		0.0194143
		0.0145299
		0.0205376
		0.0398784
		0.0221039
		0.0216766
		0.0255741
		0.0151391

## Sheet: 1i
PLA foci per nucleus
	WT	FANCJ KO
	4	9
	12	12
	12	7
	4	10
	1	9
	13	11
	12	19
	7	12
	4	11
	15	16
	6	25
	7	17
	11	12
	1	10
	10	24
	3	24
	15	8
	7	12
	8	17
	8	32
	2	11
	18	15
	7	21
	3	4
	17	5
	13	11
	3	18
	12	5
	2	13
	14	16
	6	2
	1	27
	11	13
	16	13
	10	18
	14	9
	4	27
	10	6
	11	6
	6	19
	14	29
	20	44
	15	16
	13	13
	9	29
	17	13
	5	17
	10	33
	16	32
	10	23
	15	13
	22	17
	7	9
	7	18
	15	19
	15	4
	15	25
	14	9
	4	18
	12	29
	13	7
	21	14
	18	11
	5	33
	4	20
	11	26
	7	25
	12	7
	16	12
	5	10
	3	13
	4	14
	10	12
	12	7
	8	30
	12	33
	1	23
	4	22
	7	20
	12	14
	9	29
	4	10
	2	12
	3	13
	5	14
	19	11
	10	5
	8	15
	13	28
	6	18
	7	17
	1	13
	3	14
	7	9
	7	22
	10	8
	6	17
	2	6
	9	15
	11	12
	9
	6
	10
	18
	6
	2
	0
	9

## Sheet: 2a
PLA foci per nucleus
	WT	FANCJ KO
	5	31
	29	32
	13	30
	23	36
	29	30
	16	31
	21	19
	16	27
	16	24
	2	45
	23	24
	7	34
	13	36
	26	47
	8	29
	21	25
	25	28
	7	21
	10	27
	24	32
	14	45
	18	36
	12	8
	26	42
	13	19
	8	25
	8	55
	7	41
	4	34
	3	24
	21	23
	3	5
	7	29
	19	60
	8	42
	9	37
	3	12
	15	38
	13	66
	12	21
	14	23
	26	33
	25	42
	13	27
	17	15
	23	8
	14	16
	10	35
	15	15
	15	14
	10	31
	11	7
	16	36
	18	25
	22	20
	31	25
	15	26
	20	31
	24	42
	12	29
	22	15
	11	16
	10	12
	11	20
	17	35
	4	37
	9	49
	20	26
	28	18
	11	68
	5	31
	18	31
	17	34
	10	20
	12	27
	8	31
	13	20
	20	18
	18	18
	21	66
	20	57
	23	25
	34	74
	19	41
	25	34
	19	100
	11	19
	2	32
	19	47
	24	30
	22	14
	24	77
	15	25
	8	88
	11	46
	14	49
	9	35
	42	35
	9	68
	15	23
	32	21
	25	29
	17	21
	31	62
	11	47
	33
	28
	11
	27
	21
	30
	59

## Sheet: 2b
PLA foci per nucleus
	WT	FANCJ KO
	10	9
	15	12
	6	1
	2	13
	5	8
	5	15
	5	7
	5	16
	13	8
	4	3
	4	12
	6	10
	11	6
	11	13
	4	11
	16	7
	5	6
	3	9
	4	3
	10	6
	11	4
	11	8
	9	7
	1	10
	14	18
	4	6
	3	8
	5	7
	9	7
	3	8
	13	7
	7	10
	5	11
	10	4
	6	10
	8	8
	1	16
	5	4
	7	12
	4	9
	7	12
	10	10
	4	14
	10	17
	5	15
	11	12
	6	26
	12	4
	20	8
	8	1
	5	20
	8	10
	3	22
	12	14
	7	9
	5	12
	13	19
	7	11
	8	12
	4	14
	13	7
	9	13
	10	11
	5	4
	11	15
	14	20
	8	27
	10	23
	8	7
	11	20
	9	23
	3	25
	9	13
	12	14
	10	6
	8	5
	4	18
	14	7
	15	10
	11	9
	19	15
	1	12
	20	20
	3	24
	1	6
	20	15
	10	27
	8	15
	18	18
	2	16
	9	5
	2	15
	6	21
	12	22
	20	12
	11	9
	9	10
	15	15
	13	14
	5	22
	7	4
	8	11
	7	10
		16
		4
		5
		12

## Sheet: 2c
PLA foci per nucleus
	WT	FANCJ KO	-PARP1 ab	-FLAG ab	-BG4 ab
	0	0	0	0	0
	0	0	0	0	0
	2	1	0	0	0
	0	2	0	0	0
	0	0	0	0	0
	0	1	0	0	0
	0	0	1	0	0
	0	2	0	0	0
	0	1	0	0	0
	2	3	0	0	0
	0	0	0	0	0
	0	0	0	0	0
	1	0	0	0	0
	2	0	2	0	0
	0	1	0	0	0
	0	1	0	0	0
	0	3	0	0	0
	0	1	1	0	0
	1	1	0	0	0
	1	1	0	1	0
	0	0	0	0	0
	2	0	0	0	0
	0	0	1	0	0
	0	0	0	0	0
	0	0	0	0	0
	0	0	1	0	0
	1	4	2	0	0
	0	1	0	0	0
	6	1	0	0	0
	1	0	0	0	0
	0	4	2	0	0
	0	2	0	0	0
	0	2	0	0	1
	2	4	1	0	0
	0	0	0	0	0
	0	0	0	0	0
	0	2	0	0	0
	4	0	2	0	0
	0	1	0	0	0
	0	0	0	0	0
	0	0	0	0	0
	0	0	0	0	0
	0	4	0	0	0
	1	0	0	0	0
	1	2	0	0	0
	0	1	0	0	0
	0	1	0	0	0
	0	7	0	0	2
	0	0	1	0	0
	0	0	0	0	0
	1	0	0	0	0
	1	0	0	0	0
	0	0	0	0	0
	0	0	1	0	1
	0	0	0	0	0
	0	1	0	0	0
	0	4	0	0	0
	0	9	0	0	0
	0	1	0	1	0
	0	0	0	0	0
	2	0	0	0	0
	0	5	0	0	0
	1	0	1	1	0
	0	4	0	0	0
	0	4	0	0	1
	0	0	0	0	0
	0	1	0	0	0
	0	0	0	0	1
	0	2	1	0	0
	0	0	0	0	0
	3	0	0	0	0
	0	0	0	0	1
	0	2	0	0	0
	1	7	0	0	0
	0	0	0	0	0
	0	0	0	0	0
	0	1	0	0	1
	0	1	0	0	0
	2	0	0	1	0
	1	0	0	0	0
	1	1	1	1	0
	0	4	1	0	1
	0	0	0	0	0
	0	1	0	1	0
	0	0	0	0	0
	1	0	1	0	0
	0	2	0	0	0
	0	0	0	1	0
	0	0	0	0	0
	1	0	2	0	0
	0	0	0	0	0
	2	1	0	0	0
	0	0	0	0	0
	1	4	0	0	0
	2	1	0	0	0
	1	1	0	0	1
	0	1	0	0	0
	0	0	0	0	0
	0	0	0	0	0
	0	0	1	0	0
	1	1	0	1	0
	0	0	1	0	0
	2	2	0	0	0
	3	0	1	0	0
	0	0	0	1	0
	0	1	0	1	0
	0	0	0	0	0
	0	1	0	0	0
	0	1	0	0	0
	0	0	0	0	0
	0	1	0	0	0
	2	2	0	0	0
	0	4	0	0	0
	0	2	0	0	0
	0	1	1	0	0
	0	3	0	2	0
	0	0	1	0	0
	0	0	0	0	0
	1	0	0	0	0
	2	0	0	0	0
	0	2	0	2	0
	0	2	1	0	0
	0	1	0	0	0
	0	1	0	0	0
	0	0	0	0	0
	0	1	1	0	0
	1	0	0	0	0
	0	0	0	4	0
	1	0	0	0	0
	3	0	2	0	0
	0	0	0	0	0
	2	0	0	0	0
	0	0	0	2	0
	1	1	0	1	0
	0	1	0	0	0
	0	0	0	2	0
	0	2	2	0	0
	0	0	0	0	0
	0	3	0	0	0
	0	0	0	0	0
	2	2	0	0	0
	0	0	0	1	0
	0	1	0	0	0
	2	0	0	0	0
	4	0	0	0	0
	0	2	0	1	0
	0	0	1	0	0
	2	0	0	0	0
	1	0	0	1	0
	0	0	0	1	0
	0	1	0	0	0
	5	0	0	0	0
	0	0	0	0	1
	0	0	0	1	0
	4	5	0	0	1
	0	0	0	0	0
	0	1	0	0	0
	0	0	1	0	0
	3	5	0	0	0
	0	0	0	0	0
	0	0	1	0	0
	0	0	0	0	1
	0	3	0	0	0
	0	2	0	0	0
	0	0	1	0	0
	2	0	1	0	0
	0	0	0	0	0
	0	6	0	0	0
	1	0	1	1	0
	2	1	0	0	0
	0	4	1	0	0
	1	0	0	1	0
	0	0	1	1	0
	0	0	0	0	0
	2	2	2	1	0
	3	3	0	0	0
	0	1	0	0	0
	1	3	1	0	1
	0	0	1	0
	1	3	0	0
	2	1	0	0
	0	5	0	0
	0	0	0	1
	0	5	0	0
	0	1	0	1
	4	0	0	0
	0	4	0	0
	0	1	0	1
	3	0	0	0
	0	0	0	0
	0	0	0	0
	0	0	0	0
	0	0	0	0
	0	1	0	0
	0	0	0	0
	4	0	0	0
	0	1	1	0
	0	0	0	0
	0	0	0	0
	0	2	0	0
	0	0	0	0
	2	0	0	0
	0	0	1	0
	0	0	0	0
	3	2	0	1
	0	0	0	0
	0	0	0	0
	0	1	0	0
	0	0	0	0
	1	0	0	0
	2	3	0	0
	0	3	1	2
	0	0	0	0
	1	0	0	0
	0	0	0	0
	1	1	1	0
	0	0	0	0
	0	0	3	0
	1	0	1	0
	0	1	0	0
	0	0	2	0
	0	0	0	0
	0	1	0	0
	0	3	2	0
	0	3	1	0
	0	0	0	0
	0	6	0	0
	0	0	0	0
	0	0	1	0
	3	0	0	0
	1	2	0	0
	0	0	0	0
	0	2	0	0
	0	0	0	0
	1	1	0	0
	0	0	0	1
	0	1	0	1
	0	1	1	0
	0	0	1	0
	1	0	0	0
	0	0	0	0
	4	0	1	0
	0	2	0	0
	0	0	0	0
	0	1	0	0
	0	2	0	0
	1	1	0	0
	0	0	1	0
	0	1	0	0
	0	0	0	0
	0	0	0	0
	0	7	0	0
	0	0	0	0
	0	1	0	0
	2	2	0	0
	0	0	1	0
	0	2	0	0
	0	2	0	0
	0	0	0	0
	0	0	0	0
	6	5	0	0
	0	3	1	0
	0	4	0	1
	0	0	0	0
	1	0	1	0
	0	0	1	0
	0	0	0	2
	1	0	0	0
	0	1	0	0
	0	0	0	1
	0	0	0	0
	0	0	0	0
	6	0	0	0
	0	1	0	0
	0	1	0	0
	0	6	0	0
	0	0	0	0
	0	1	0	0
	3	3	0	0
	0	2	0	0
	0	2	1	0
	0	0	1	0
	0	0	0	0
	2	0	0	0
	3	0	0	0
	0	0	0	0
	2	1	0	0
	0	0	1	0
	0	2	0	0
	0	0	1	0
	3	7	1	0
	0	2	1	0
	1	2	0	0
	0	0	0	0
	0	0	0	0
	0	1	0	0
	0	1	0	0
	1	4	0	0
	0	1	0	0
	2	2	0	0
	0	2	0	0
	1	0	0	1
	0	0	0	1
	5	0	2	0
	0	2	0	0
	0	2	0	0
	0	3	2	0
	0	2	0	0
	0	1	0	0
	0	3	0	0
	1	7	0	0
	1	0	0	0
	2	0	0	0
	1	4	0	0
	0	0	0	0
	0	2	0	0
	0	0	0	0
	0	0	0	0
	0	0	0	0
	0	0	0	0
	0	3	1	0
	3	3	0	0
	0	2	1	0
	0	0	0	0
	1	1	0	1
	1	1	0	0
	0	0	0	0
	0	0	1	0
	1	0	0	0
	0	2	0	0
	0	0	0	0
	0	6	0	0
	0	1	2	0
	4	0	0	0
	0	1	0	0
	0	3	2	0
	1	1	0	0
	1	2	0	0
	0	0	0	0
	0	0	0	0
	0	0	1	1
	1	0	1	0
	0	1	0	0
	2	0	2	0
	0	0	0	0
	1	2	0	0
	0	1	1	0
	1	0	0	0
	0	5	0	0
	4	0	0	0
	0	1	0	1
	0	1	0	0
	2	0	0	0
	0	2	0	0
	4	1	0	0
	1	3	1	1
	0	0	0	0
	0	0	0	0
	0	3	1	0
	0	0	0	0
	4	3	0	0
	0	3	0	0
	0	4	2	0
	0	0	3	0
	0	0	0	0
	1	0	0	0
	2	2	0	0
	0	0	0	0
	0	2	0	0
	0	0	0	0
	1	0	1	0
	0	0	0	0
	0	0	0	0
	1	6	0	0
	0	0	0	0
	0	1	0	0
	1	1	1	0
	0	1	0	0
	0	0	1	0
	0	0	0	0
	1	2	1	0
	0	2	0	0
	1	0	0	0
	0	0	0	0
	0	0	0	0
	0	0	0	1
	0	0	0	0
	0	0	0	0
	0	0	0	0
	0	0	0	0
	1	8	0	0
	0	0	0	0
	0	1	1	0
	1	0	0	0
	0	0	1	0
	0	1	0	0
	0	0	0	0
	1	0	0	0
	0	0	0	0
	0	0	0	1
	0	1	0	0
	0	0	0	0
	0	2	0	0
	0	0	1	0
	0	0	0	0
	0	0	0	0
	0	1	0	0
	0	4	0	0
	0	0	0	0
	0	0	0	0
	0	0	1	0
	3	1	0	0
	0	0	1	0
	0	0	0	0
	0	0	0	0
	0	0	0	0
	0	0	0	0
	0	2	0	0
	0	0	0	0
	1	1	0	0
	0	0	2	0
	1	0	0	0
	0	2	0	0
	1	2	2	0
	5	3	0	0
	3	0	0	0
	0	4	1	0
	1	2	0	0
	2	2	0	0
	0	1	0	0
	0	0	3	0
	0	0	0	0
	0	1	0	0
	2	1	0	0
	1	0	0	0
	0	0	0	1
	0	1	0	0
	0	2	0	0
	1	0	0	0
	0	0	0	0
	0	2	0	0
	1	0	0	0
	0	1	3	0
	0	2	0	0
	0	0	0	0
	1	1	0	0
	0	0	0	0
	1	3	0	1
	0	0	0	1
	0	0	0	0
	3	0	1	0
	0	1	0	0
	4	1	1	0
	0	1	0	0
	2	0	2	0
	0	0	0	0
	0	0	0	0
	1	1	1	0
	0	1	0	0
	0	1	0	0
	1	1	0	0
	1	1	0	0
	0	1	0	0
	0	1	0	0
	0	0	0	0
	0	0	0	0
	0	0	0	0
	2	0	0	0
	0	0	0	1
	0	0	0	0
	0	0	0	0
	2	1	0	0
	1	1	0	0
	0	5	0	0
	0	1	0	0
	0	0	2	1
	1	1	0	0
	1	1	0	0
	0	3	0	0
	0	0	0	0
	0	3	0	0
	0	1	1	0
	3	1	0	0
	0	0	1	0
	0	0	0	0
	0	2	0	0
	3	3	0	0
	1	2	0	0
	1	1	0	0
	0	0	0	0
	0	3	0	0
	0	1	0	0
	0	0	2	0
	0	1	0	0
	1	4	0	0
	0	0	0	0
	0	0	0	2
	0	0	1	0
	0	3	0	1
	0	0	1	0
	0	0	0	0
	0	0	1	0
	0	5	0	0
	2	0	1	0
	0	0	0	0
	1	3	0	0
	0	0	0	0
	0	1	0	0
	0	0	0	0
	0	0	0	0
	0		0	0
	1		0	0
	3		0	0
			0	0
			0	0
			0	0
			0	0
			0	1
			0	0
			0	0
			0	0
			0	0
			1	0
			0	0
			0	0
			3	0
			0	0
			0	0
			0	2
			0	0
			0	0
			0	1
			0	0
			0	0
			0	0
			0	0
			0	0
			0	0
			0	0
			0	0
			0	0
			0	0
			0	0
			0	0
			0	0
			0	0
			1	0
			0	0
			0	1
			0	0
			0	0
			0	0
			0	0
			0	0
			0	0
			0	0
			3	0
			0	0
			1
			2
			1
			1

## Sheet: 2g
	Mitomycin C / MMC [nM]	WT	WT		FANCJ KO	FANCJ KO		FANCJ K141/142A	FANCJ K141/142A		FANCJ K52R	FANCJ K52R
	0	100	100	100	100	100	100	100	100	100	100	100	100
	62.5	119.473	121.998	94.1629	44.0081	41.3134	30.9949	86.2226	76.7815	75.4418	25.3979	36.2101	36.0824
	125	97.2244	146.596	101.748	13.4106	12.4455	15.7616	87.586	80.5505	78.4424	16.0479	14.5008	17.4319
	250	100.444	118.075	94.0617	6.22264	5.93526	11.2734	64.528	69.1286	66.9838	12.4897	14.0058	9.67195
	500	119.017	105.241	104.765	5.16128	3.17201	4.92234	59.1685	74.277	59.3987	11.2587	11.6537	11.0828
	1000	90.9046	89.1236	59.9693	2.76229	1.65984	6.50621	40.6444	49.2888	40.081	9.85894	8.45661	10.163
		n=3 independent experiments
		Reported as %Survival (normalized to untreated control)

## Sheet: 2h
	Olaparib [µM]	WT	WT		FANCJ KO	FANCJ KO		FANCJ K141/142A	FANCJ K141/142A		FANCJ K52R	FANCJ K52R
	0	100	100	100	100	100	100	100	100	100	100	100	100
	0.25	85.7585	86.3654	86.452	102.236	94.9653	100.475	89.6715	86.5678	107.591	85.3187	98.6465	77.0072
	0.5	84.5381	92.4973	95.4628	93.7202	96.707	93.3675	82.914	81.399	93.337	84.1971	101.12	82.2136
	1	84.5896	87.7664	83.8594	92.5746	92.6668	92.0056	82.1938	88.3526	90.8663	83.6351	96.3668	66.764
	2	67.8792	79.2018	84.6512	84.6556	86.8595	90.5526	66.7056	75.6362	88.7943	88.8231	94.9554	61.3224
	4	61.7508	65.6959	66.3189	70.8133	80.9956	66.6141	67.0907	63.6129	72.5058	69.6877	83.132	60.9658
		n=3 independent experiments
		Reported as %Survival (normalized to untreated control)

## Sheet: 2i
BG4 foci per nucleus
	WT	FANCJ KO	FANCJ K141A/K142A	FANCJ K52R
	20	16	9	23
	10	6	8	43
	20	47	14	49
	4	18	10	18
	2	8	14	31
	6	22	9	26
	9	15	25	35
	10	3	16	39
	9	11	14	45
	5	60	40	12
	9	9	12	21
	22	81	33	12
	4	28	26	30
	8	7	14	12
	7	9	23	18
	6	16	6	10
	4	3	5	14
	5	11	14	8
	4	7	6	10
	3	5	7	7
	16	3	15	12
	7	13	13	3
	4	19	8	19
	4	19	22	8
	4	15	5	6
	5	1	4	21
	6	0	25	10
	10	14	6	28
	15	7	9	18
	8	0	9	6
	3	6	15	33
	7	6	30	27
	5	12	24	16
	2	10	6	8
	1	2	13	6
	9	10	58	5
	6	10	3	15
	9	20	7	4
	4	19	7	7
	4	21	9	4
	9	5	7	38
	5	20	37	8
	7	6	11	10
	6	8	13	3
	9	3	17	32
	2	6	9	11
	4	6	17	26
	8	6	26	17
	4	3	20	23
	5	10	10	28
	2	17	24	17
	17	1	54	31
	11	5	9	25
	23	5	6	14
	4	9	5	6
	14	4	24	23
	12	8	20	21
	4	6	87	28
	7	3	7	19
	3	10	19	43
	2	9	7	16
	2	7	13	4
	2	9	5	8
	5	16	14	2
	5	11	16	6
	1	17	3	9
	2	15	5	14
	7	25	25	11
	6	25	13	10
	5	42	21	13
	16	24	7	16
	21	15	20	23
	5	27	8	15
	2	14	6	37
	6	9	12	4
	20	13	18	16
	3	2	13	25
	4	33	7	26
	4	8	3	6
	2	11	8	18
	2	7	5	14
	4	18	5	9
	4	6	7	4
	1	11	7	7
	7	6	42	24
	14	7	17	6
	16	9	11	7
	4	16	8	16
	9	4	44	54
	13	5	8	24
	6	12	5	20
	5	16	10	84
	10	7	20	12
	16	6	20	13
	4	10	19	32
	5	4	53	14
	15	7	13	13
	15	1	15	7
	1	2	17	14
	6	5	13	7
	3	3	14	11
	22	11	2	26
	11	5	11	8
	4	3	31	8
	29	28	8	3
	11	13	25	42
	7	5	26	10
	8	7	29	47
	7	5	11	12
	20	5	12	40
	10	11	15	50
	8	20	16	5
	13	2	7	19
	3	12	8	9
	3	8	13	11
	2	7	28	12
	5	4	7	8
	4	2	16	10
	5	8	22	19
	5	14	16	9
	6	8	8	9
	2	15	8	17
	10	8	19	9
	7	8	25	16
	6	18	4	12
	19	5	6	54
	4	33	11	4
	5	4	14	10
	7	7	7	8
	8	10	13	7
	6	6	5	3
	7	4	35	14
	3	3	21	4
	6	3	11	24
	8	5	6	37
	4	2	9	19
	5	8	23	12
	1	12	10	4
	25	17	3	6
	5	6	4	14
	5	8	11	6
	7	3	13	15
	8	5	31	4
	5	8	11	31
	14	4	46	25
	6	4	18	19
	5	8	7	42
	1	14	12	18
	7	28	8	7
	13	29	10	7
	8	18	2	12
	8	9	9	25
	13	12	12	14
	5	39	5	37
	3	10	13	18
	8	7	7	30
	12	75	24	13
	15	44	16	35
	7	25	9	6
	6	8	11	2
	5	26	9	9
	4	22	12	38
	19	42	10	19
	9	10	27	20
	6	8	4	61
	9	6	11	5
	8	11	6	15
	6	11	34	6
	5	31	23	52
	2	6	15	48
	7	12	44	26
	5	13	52	26
	2	14	13	10
	3	12	51	20
	2	21	35	58
	4	6	45	4
	5	11	37	5
	1	18	54	74
	9	13	15	9
	3	5	29	9
	3	6	35	4
	5	12	55	11
	8	26	24	8
	15	26	12	16
	6	8	22	4
	11	15	10	10
	5	12	12	13
	2	16	12	7
	2	17	16	17
	9	30	11	3
	3	6	20	4
	2	10	14	4
	8	29	11	30
	8	18	17	12
	3	16	11	16
	16	14	8	37
	9	26	15	8
	9	14	13	24
	7	9	24	6
	7	14	16	8
	9	11	15	15
	9	8	15	11
	7	11	49	13
	4	11	3	13
	4	21	68	23
	5	11	5	21
	4	5	16	6
	2	3	41	14
	14	7	9	27
	9	10	10	9
	19	2	22	7
	17	10	15	65
	25	3	4	13
	5	25	8	5
	11	8	7	57
	9	6	19	11
	3	2	17	7
	4	6	8	9
	9	7	58	15
	6	6	32	16
	4	8	31	5
	5	24	4	7
	2	14	20	12
	10	5	73	8
	12	8	25	8
	5	17	16	58
	5	17	20	6
	28	6	56	6
	5	11	10	43
	7	28	8	7
	4	8	33	53
	9	6	36	6
	9	23	10	9
	9	16	8	43
	5	2	34	9
	11	22	11	75
	8	21	8	64
	16	6	8	21
	5	10	27	13
	8	9	26	20
	6	25	11	14
	10	10	18	34
	3	3	9	13
	9	3	5	33
	6	3	1	21
	7	5	34	21
	2	7	19	94
	12	9	11	15
	5	11	39	6
	6	5	14	15
	18	39	9	10
	6	35	5	13
	10	20	9	11
	4	30	36	52
	11	7	41	52
	7	19	39	9
	12	5	5	15
	3	10	10	137
	4	12	8	20
	6	22	14	22
		12	6	17
		14	23	19
		40	17	7
		31	4	67
		12	29	20
		19	9	9
		6	28	12
		9	7	34
		10	15	64
		18	38	54
		36	37	39
		11	23	26
		18	36	26
		14	29	10
		4	25	51
		26	22	80
		4	9	13
		15	22	7
		7	14	29
		4	11	11
		19	3	9
		16	6	28
		11	7	16
		8	25	65
		7	29	12
		6	16	11
		4	17	31
		7	50	23
		9	8	14
		5	12	9
		15	44	18
		8	55	9
		30	42	8
		12	20	8
		11	8	12
		16	8	7
		26	8	4
		6	23	16
		14	11	5
		14		7
		11		4
		7		6
		11		11
		17		6
		14		8
		11		10
		19		10
		20		8
		22		14
		21		23
		9		11
		9		18
		11		58
		7		11
		5		85
		6		7
		29		11
		45		20
		9		11
		12		35
		6		67
		4		9
		8		3
		41		12
		15		24
		8		38
		10		66
		8		19
		6		17
		12

[truncated: 66 more sheets: 2j, 3a, 3b, 3c, 3d, 3e, 3f, 3g, 3h, 4a, 4b, 4c, 4d, 4e, 4f, 5a, 5b, 5c, 5d, 5e …]
